# Supplementary material for: Regulation of Proline Accumulation and Protein Secretion in Sorghum under Combined Osmotic and Heat Stress
Source: Plants (Basel). 2024 Jul 6;13(13):1874. doi: 10.3390/plants13131874 (PMC11244414; doi:10.3390/plants13131874)
Supplement: Supplementary file 1 [file plants-13-01874-s001.zip]

Archive with 5 entries (5 files):
- Figure S1.png
- Figure S2.xlsx
- Supplementary Tables S2 and S3.xlsx
- Table S1.pdf
- Table S4.pdf
