# Supplementary material for: Regulation of Proline Accumulation and Protein Secretion in Sorghum under Combined Osmotic and Heat Stress
Source: Plants (Basel). 2024 Jul 6;13(13):1874. doi: 10.3390/plants13131874 (PMC11244414; doi:10.3390/plants13131874)
Supplement: Supplementary file 1 [file plants-13-01874-s001.zip › Figure S2.xlsx]

## Sheet: Figure S2
	Protein Family	%
Plant peroxidase	22	18.8034
Glycosyl hydrolase, family	17	14.5299
Aspartic peptidase A1 family	8	6.83761
GDSL lipase/esterase -like, plant	3	2.5641
Protein disulfide isomerase	3	2.5641
Protein exordium-like	3	2.5641
Thaumatin family	3	2.5641
Cellulose degradation glycosyl hydrolase 3	2	1.7094
Cystatin	2	1.7094
Dienelactone hydrolase family	2	1.7094
Dihydrolipoamide dehydrogenase	2	1.7094
Heat shock protein 70 family	2	1.7094
Malate dehydrogenase	2	1.7094
Multicopper oxidase	2	1.7094
Oxygen-dependent FAD-linked oxidoreductase	2	1.7094
Phytocyanin-like	2	1.7094
Superoxide dismutase (Cu/Zn)/ superoxide dismutase copper chaperone	2	1.7094
Ubiquitin and ubiquitin-like	2	1.7094
Aldose 1-epimerase	1	0.854701
Aspartate/other aminotransferase	1	0.854701
Beta-D-xylosidase	1	0.854701
Calreticulin	1	0.854701
Cyanate hydratase	1	0.854701
Cytochrome P450	1	0.854701
Dirigent protein	1	0.854701
Dehydroascorbate reductases DHAR1/2/3/4	1	0.854701
Enolase	1	0.854701
Expansin/Lol pI	1	0.854701
Fasciclin-like arabinogalactan protein	1	0.854701
Germin	1	0.854701
Glucose/Sorbosone dehydrogenase	1	0.854701
Glutathione-S-transferase	1	0.854701
Glyceraldehyde-3-phosphate dehydrogenase, type I	1	0.854701
Glycerophosphoryl diester phosphodiesterase	1	0.854701
Leucine-rich repeat-containing N-terminal plant type	1	0.854701
Manganese/iron superoxide dismutase	1	0.854701
Medium-chain dehydrogenase/reductase	1	0.854701
None	1	0.854701
Nucleoside diphosphate kinase	1	0.854701
NAD-dependent, cytosolic	1	0.854701
Pectin methylation modulator	1	0.854701
Pectinesterase family	1	0.854701
Peptide-N4-(N-acetyl-beta-glucosaminyl) asparagine amidase A	1	0.854701
Peroxiredoxin-5-like	1	0.854701
PfkB carbohydrate kinase	1	0.854701
Phosphoglycerate kinase	1	0.854701
Pla a 1-like	1	0.854701
Polygalacturonase-inhibiting protein	1	0.854701
Protein of unknown function (DUF568)	1	0.854701
Protein tyrosine and serine/threonine kinase	1	0.854701
Proteinase inhibitor I3, Kunitz legume	1	0.854701
Purple acid phosphatase	1	0.854701
Small nuclear ribonucleoprotein Sm D3	1	0.854701
UTP--glucose-1-phosphate uridylyltransferase	1	0.854701
Xyloglucan endotransglucosylase/hydrolase	1	0.854701
