# Supplementary material for: Regulation of Proline Accumulation and Protein Secretion in Sorghum under Combined Osmotic and Heat Stress
Source: Plants (Basel). 2024 Jul 6;13(13):1874. doi: 10.3390/plants13131874 (PMC11244414; doi:10.3390/plants13131874)
Supplement: Supplementary file 1 [file plants-13-01874-s001.zip › Supplementary Tables S2 and S3.xlsx]

## Sheet: Content
Contents of supplementary information
	Supplementary Table S2. List of secreted proteins identified in ICSB338 sorghum cell suspension cultures.
	Supplementary Table S3. List of sorghum secreted proteins differentially expressed in response to combined osmotic and heat stress.
Title: Regulation of proline accumulation and protein secretion in sorghum under combined osmotic and heat stress
Authors: Samkelisiwe P. Ngwenya, Sellwane J. Moloi, Nemera G. Shargie, Adrian P. Brown, Stephen Chivasa and Rudo Ngara.

## Sheet: Table S2
Supplementary Table S2. List of secreted proteins identified in ICSB338 cell suspension cultures. Prot. # = protein number;
Prot. Score = protein score relating to the confidence of protein identification; A threshold of 1.3 was applied and is equivalent to p < 0.05;
%Cov = percentage of protein sequence matched by sequenced peptides; # peptides = number of peptides; Contrib. = the level with which
each peptide contributes to protein identification; Conf. = % confidence of peptide identification; Theor. z = precursor ion charge;
Theor MW = Theoretical molecular weight of each peptide; Prec MW = Experimental molecular weight of each peptide; dMass = Prec MW - Theor MW;
Theor m/z = theoretical mass to charge ratio; Prec m/z = experimental mass to charge ratio; Pep. Score = Peptide score as assigned in ProteinPilot.
Note: Protein 115, 131, 208, 280, 365, 407 and 817 are contaminants that are included in the dataset to demonstrate the specific assignment of peptides to a protein.
Prot.#	%Cov	Accessions	Protein Name	#Peptides	Contrib	Conf	Peptide Sequence	Modifications	Cleavages	dMass	Prec MW	Prec m/z	Theor MW	Theor m/z	Theor z	Pep. Score
1	68.11	tr|C5Y8G7|C5Y8G7_SORBI	Uncharacterized protein	65	2	99	AAAGQAPAAVIGGFQLEN	iTRAQ8plex@N-term	cleaved N-H@C-term	0.0015288	1988.06	995.04	1988.06	995.039	2	12
1					2	99	AAAGQAPAAVIGGFQLENH	iTRAQ8plex@N-term	cleaved H-L@C-term	0.000317199	2125.12	532.288	2125.12	532.288	4	15
1					2	99	AAAGQAPAAVIGGFQLENHLLVLDVEK	iTRAQ8plex@N-term; iTRAQ8plex(K)@27		0.00344415	3338.89	835.729	3338.88	835.728	4	16
1					2	99	AFDAAATGPNFPWMSR	iTRAQ8plex@N-term; Oxidation(M)@14	cleaved N-A@N-term	-0.00179734	2057.99	687.005	2057.99	687.005	3	14
1					2	99	AGAVGVAGLAPSTSQSFPAQVAR	iTRAQ8plex@N-term	cleaved P-A@N-term	-0.00640983	2445.32	612.338	2445.33	612.339	4	10
1					2	99	ATGPNFPWMSR	iTRAQ8plex@N-term	cleaved A-A@N-term	-0.000951398	1566.79	523.271	1566.79	523.271	3	10
1					2	99	AVGVAGLAPSTSQSFPAQVAR	iTRAQ8plex@N-term	cleaved G-A@N-term	0.00236252	2317.27	773.431	2317.27	773.43	3	18
1					2	99	DASTSLYTAPLK	iTRAQ8plex@N-term; iTRAQ8plex(K)@12		0.00102284	1874.06	469.523	1874.06	469.523	4	10
1					2	99	DASTSLYTAPLKDGHPLLLDLTSPVISLTTCTSK	iTRAQ8plex@N-term; iTRAQ8plex(K)@12; Carbamidomethyl(C)@31; iTRAQ8plex(K)@34	missed K-D@12	0.00376028	4527.49	906.506	4527.49	906.506	5	14
1					2	99	DGHPLLLDLTSPVISLTTCTSK	iTRAQ8plex@N-term; Carbamidomethyl(C)@19; iTRAQ8plex(K)@22		-0.0146864	2975.63	744.915	2975.65	744.919	4	13
1					2	99	GAVGVAGLAPSTSQSFPAQVAR	iTRAQ8plex@N-term	cleaved A-G@N-term	-0.00869183	2374.28	792.435	2374.29	792.438	3	14
1					2	99	GFNGSPGYFVSATGIAVEQSR	iTRAQ8plex@N-term; Deamidated(N)@3	cleaved Q-G@N-term	0.00180295	2448.22	817.082	2448.22	817.082	3	14
1					2	99	IALCLPSDGK	iTRAQ8plex@N-term; No Carbamidomethyl(C)@4; iTRAQ8plex(K)@10		-0.00758611	1623.94	542.321	1623.95	542.323	3	10
1					2	99	SPGYFVSATGIAVEQSR	iTRAQ8plex@N-term	cleaved G-S@N-term	-0.00449795	2072.08	691.701	2072.08	691.702	3	13
1					2	99	STTGDSVGVAIFGGGPLVFPDR	iTRAQ8plex@N-term		0.00311913	2452.29	614.081	2452.29	614.08	4	15
1					2	99	VAAVAPFER	iTRAQ8plex@N-term		-0.00452736	1262.72	421.915	1262.73	421.917	3	10
1					2	99	VAGLAPSTSQSFPAQVAR	iTRAQ8plex@N-term	cleaved G-V@N-term	-0.00145048	2090.14	697.721	2090.14	697.721	3	10
1					2	99	VGTSSAGGSSLVVAL	iTRAQ8plex@N-term	cleaved L-S@C-term	-0.00486295	1607.9	804.957	1607.9	804.959	2	13
1					2	99	VGTSSAGGSSLVVALSSTTPY	iTRAQ8plex@N-term; iTRAQ8plex(Y)@21	cleaved Y-T@C-term	0.0034129	2548.39	850.47	2548.38	850.469	3	19
1					2	99	VGTSSAGGSSLVVALSSTTPYTSLRPDVYVPFVNAFDAAATGPNFPWMSR	iTRAQ8plex@N-term; Oxidation(M)@48		-0.00497719	5467.73	1367.94	5467.73	1367.94	4	13
1					2	99	VPAGAVGVAGLAPST	iTRAQ8plex@N-term	cleaved T-S@C-term	-0.00145298	1569.9	785.958	1569.9	785.959	2	13
1					2	99	VPAGAVGVAGLAPSTS	iTRAQ8plex@N-term	cleaved S-Q@C-term	-0.00179049	1656.93	829.474	1656.94	829.475	2	11
1					2	99	VPAGAVGVAGLAPSTSQ	iTRAQ8plex@N-term	cleaved Q-S@C-term	-0.00372861	1784.99	893.502	1784.99	893.504	2	17
1					2	99	VPAGAVGVAGLAPSTSQSFPAQVAR	iTRAQ8plex@N-term; iTRAQ8plex(S)@16		0.0089648	2945.66	737.423	2945.65	737.421	4	11
1					1.82391	99	AAAGQAPAAVIGGFQLENHLLVLDVEKK	iTRAQ8plex@N-term; Deamidated(N)@18; iTRAQ8plex(K)@27; iTRAQ8plex(K)@28	missed K-K@27	0.00088635	3772.17	629.702	3772.17	629.702	6	11
1					1.82391	99	VGTSSAGGSSLVVALSSTTPYTSLRPDVYVPF	iTRAQ8plex@N-term	cleaved F-V@C-term	-0.00336687	3518.84	1173.95	3518.85	1173.96	3	18
1					1.29243	99	VGTSSAGGSSLVVALSSTTPYTSLRPDVYVPFVN	iTRAQ8plex@N-term	cleaved N-A@C-term	-0.00760181	3731.95	1244.99	3731.96	1244.99	3	16
1					1.26761	99	PLVTAVTK	iTRAQ8plex@N-term; iTRAQ8plex(K)@8	cleaved K-P@N-term	-0.00998871	1435.91	479.645	1435.92	479.648	3	8
1					1.25181	99	ASAAAAGGKPLVTAVTK	iTRAQ8plex@N-term; iTRAQ8plex(K)@9; iTRAQ8plex(K)@17	cleaved A-A@N-term	-0.00215624	2424.48	607.128	2424.48	607.128	4	15
1					1.11351	99	TSLRPDVYVPFVNAFDAAATGPNFPWMSR	iTRAQ8plex@N-term	cleaved Y-T@N-term	0.00716037	3529.78	883.453	3529.78	883.451	4	22
1					0.777284	99	AAAGQAPAAVIGGF	iTRAQ8plex@N-term	cleaved F-Q@C-term	-0.00647525	1503.83	752.922	1503.84	752.925	2	8
1					0.756962	99	VNAFDAAATGPNFPWMSR	iTRAQ8plex@N-term	cleaved F-V@N-term	-0.00166255	2255.11	752.71	2255.11	752.711	3	11
1					0.728158	99	AAAGGKPLVTAVTK	iTRAQ8plex@N-term; iTRAQ8plex(K)@6; iTRAQ8plex(K)@14	cleaved A-A@N-term	0.00336328	2195.38	732.801	2195.38	732.8	3	11
1					0.642065	99	STTGDSVGVAIFG	iTRAQ8plex@N-term	cleaved G-G@C-term	0.00211211	1513.8	757.905	1513.79	757.904	2	11
1					0.621602	99	AAAGQAPAAVIG	iTRAQ8plex@N-term	cleaved G-G@C-term	0.000250017	1299.75	650.88	1299.75	650.88	2	10
1					0.614394	99	VSATGIAVEQSR	iTRAQ8plex@N-term	cleaved F-V@N-term	0.00123008	1520.85	507.957	1520.85	507.956	3	15
1					0.58336	99	LLVLDVEK	iTRAQ8plex@N-term; iTRAQ8plex(K)@8	cleaved H-L@N-term	-0.00108002	1535.97	512.999	1535.97	512.999	3	11
1					0.458421	99	AAAGQAPAAVIGGFQLENHLLVL	iTRAQ8plex@N-term	cleaved L-D@C-term	-0.0107403	2563.43	855.485	2563.44	855.488	3	11
1					0.455932	99	AAAAGGKPLVTAVTK	iTRAQ8plex@N-term; iTRAQ8plex(K)@7; iTRAQ8plex(K)@15	cleaved S-A@N-term	-0.00310751	2266.41	756.478	2266.41	756.479	3	11
1					0.41005	99	QLENHLLVLDVEK	iTRAQ8plex@N-term; iTRAQ8plex(K)@13	cleaved F-Q@N-term	0.00016039	2157.26	540.323	2157.26	540.323	4	8
1					0.309804	99	HLLVLDVEK	iTRAQ8plex@N-term; iTRAQ8plex(K)@9	cleaved N-H@N-term	-0.00592701	1673.03	558.683	1673.03	558.685	3	10
1					0.279841	99	GLAPSTSQSFPAQVAR	iTRAQ8plex@N-term	cleaved A-G@N-term	-0.000111199	1920.04	641.02	1920.04	641.02	3	15
1					0.255707	99	STTGDSVGVAIFGGGPLVFPDRGDF	iTRAQ8plex@N-term	cleaved F-T@C-term; missed R-G@22	0.0122824	2771.42	924.814	2771.41	924.81	3	10
1					0.217527	99	AAAGQAPAAVIGGFQLENHLLVLD	iTRAQ8plex@N-term	cleaved D-V@C-term	-0.013355	2678.46	893.826	2678.47	893.831	3	14
1					0.194499	99	DASTSLYTAPLKDGHPLLLDLTSPVISL	iTRAQ8plex@N-term; iTRAQ8plex(K)@12	cleaved L-T@C-term; missed K-D@12	-0.0136859	3544.97	887.25	3544.99	887.254	4	13
1					0.185087	99	AAGGKPLVTAVTK	iTRAQ8plex@N-term; iTRAQ8plex(K)@5; iTRAQ8plex(K)@13	cleaved A-A@N-term	-0.00377377	2124.34	532.091	2124.34	532.092	4	11
1					0.155523	99	VGTSSAGGSSLVVALSSTTPYTSLRPD	iTRAQ8plex@N-term	cleaved D-V@C-term	-0.00794028	2913.52	972.179	2913.52	972.182	3	15
1					0.0909792	99	AAAGQAPAAVIGGFQLENHL	iTRAQ8plex@N-term	cleaved L-L@C-term	-0.0241876	2238.18	747.068	2238.21	747.076	3	11
1					0.0883098	99	ATGIAVEQSR	iTRAQ8plex@N-term	cleaved S-A@N-term	-0.00246328	1334.74	668.379	1334.75	668.38	2	12
1					0.0660069	99	TASLQGFNGSPGYFVSATGIAVEQSR	iTRAQ8plex@N-term; Deamidated(N)@8	cleaved G-T@N-term	-0.0039303	2948.48	983.833	2948.48	983.835	3	11
1					0.0619809	99	STTGDSVGVAIFGGGPLVFPD	iTRAQ8plex@N-term	cleaved D-R@C-term	0.00248605	2296.19	766.404	2296.19	766.404	3	9
1					0.0501223	99	ASAAAAGGK	iTRAQ8plex@N-term; iTRAQ8plex(K)@9	cleaved A-A@N-term; cleaved K-P@C-term	-0.000920217	1310.78	437.933	1310.78	437.933	3	11
1					0.0347983	99	SAAAAGGK	iTRAQ8plex@N-term; iTRAQ8plex(K)@8	cleaved A-S@N-term; cleaved K-P@C-term	0.00128965	1239.74	414.254	1239.74	414.254	3	10
1					0.0296531	99	GIAVEQSR	iTRAQ8plex@N-term	cleaved T-G@N-term	-0.00369527	1162.66	582.336	1162.66	582.338	2	11
1					0.0277972	99	VPAGAVGVAGLAPSTSQSFPA	iTRAQ8plex@N-term	cleaved A-Q@C-term	0.00157527	2187.19	1094.6	2187.18	1094.6	2	8
1					0.025028	99	SVGVAIFGGGPLVFPDR	iTRAQ8plex@N-term	cleaved D-S@N-term	-0.0164519	1991.1	664.707	1991.11	664.712	3	15
1					0.0163737	99	VGTSSAGGS	iTRAQ8plex@N-term	cleaved S-S@C-term	-0.000996862	1025.53	513.772	1025.53	513.772	2	10
1					0.0114411	97.95	PSDGK	No iTRAQ8plex@N-term; iTRAQ8plex(K)@5	cleaved L-P@N-term	-0.00246367	806.442	404.228	806.444	404.229	2	6
1					0.00612308	97.16	SQSFPAQVAR	iTRAQ8plex@N-term	cleaved T-S@N-term	-0.00355014	1393.76	697.886	1393.76	697.888	2	9
1					0.00130485	99	DASTSLYTAPLKDGHPLLLDLTSPVISLTT	iTRAQ8plex@N-term; iTRAQ8plex(K)@12	cleaved T-C@C-term; missed K-D@12	0.00634996	3747.09	937.779	3747.08	937.777	4	12
1					0.00130485	96.72	VGTSSAGGSSLVVALS	iTRAQ8plex@N-term	cleaved S-S@C-term	-0.00462027	1694.93	848.473	1694.94	848.475	2	8
1					0.000869447	95.49	LGYAVPQIDVMLQ	iTRAQ8plex@N-term; Oxidation(M)@11	cleaved Q-G@C-term	-0.00938822	1765.95	883.982	1765.96	883.987	2	8
1					0.000869447	99	TSQSFPAQVAR	iTRAQ8plex@N-term	cleaved S-T@N-term	-0.00964482	1494.8	499.274	1494.81	499.277	3	10
1					0.000434506	97.33	AAAGQAPAAVIGG	iTRAQ8plex@N-term	cleaved G-F@C-term	-0.00452302	1356.76	679.388	1356.77	679.391	2	7
1					0.000434506	99	SAAAAGGKPLVTAVTK	Formyl@N-term; iTRAQ8plex(K)@8; iTRAQ8plex(K)@16	cleaved A-S@N-term	-0.0101127	2077.23	693.416	2077.24	693.419	3	17
2	43.11	tr|C5XYP5|C5XYP5_SORBI	Uncharacterized protein OS=Sorghum bicolor OX=4558 GN=SORBI_3004G233700 PE=4 SV=1	28	2	99	AATSFPQVILTAASFNPHLWYR	iTRAQ8plex@N-term; Dioxidation(W)@20		0.0129734	2825.49	707.381	2825.48	707.377	4	18
2					2	99	ADPATGYPGR	iTRAQ8plex@N-term		0.000131467	1307.68	654.846	1307.68	654.846	2	10
2					2	99	ALHNLFTVR	iTRAQ8plex@N-term		-0.00122637	1373.81	458.943	1373.81	458.943	3	12
2					2	99	AVYNNGQAEGLTFWAPNINVFR	iTRAQ8plex@N-term; Deamidated(N)@5		0.000276894	2785.41	929.478	2785.41	929.478	3	14
2					2	99	AVYNNGQAEGLTFWAPNINVFRDPR	iTRAQ8plex@N-term; Deamidated(N)@5	missed R-D@22	0.00322014	3153.6	1052.21	3153.59	1052.21	3	10
2					2	99	GIHLDGPLR	iTRAQ8plex@N-term		-0.00394442	1280.75	427.923	1280.75	427.924	3	11
2					2	99	GPTVFNFGYGLSYSK	iTRAQ8plex@N-term; iTRAQ8plex(K)@15		0.00234515	2244.21	562.059	2244.2	562.058	4	10
2					2	99	GQETPGEDPTMTGK	iTRAQ8plex@N-term; Oxidation(M)@11; iTRAQ8plex(K)@14		0.00129178	2071.04	691.353	2071.04	691.352	3	13
2					2	99	GQETPGEDPTMTGKYAAVFVR	iTRAQ8plex@N-term; Oxidation(M)@11; iTRAQ8plex(K)@14	missed K-Y@14	-0.0108202	2877.47	720.374	2877.48	720.377	4	10
2					2	99	HFTAYDLENWK	iTRAQ8plex@N-term; iTRAQ8plex(K)@11		0.00229019	2031.07	678.031	2031.07	678.03	3	10
2					2	99	IGQVIGVEAR	iTRAQ8plex@N-term		0.000754745	1344.8	673.409	1344.8	673.409	2	16
2					2	99	ISQLGDESPAIPR	iTRAQ8plex@N-term		0.0113482	1685.94	562.986	1685.93	562.982	3	16
2					2	99	ITEQDINR	iTRAQ8plex@N-term		0.0021713	1291.71	646.86	1291.7	646.859	2	12
2					2	99	LDLTLPGQQQTLIESVANAAK	iTRAQ8plex@N-term; iTRAQ8plex(K)@21		-0.0143418	2817.59	940.205	2817.61	940.209	3	11
2					2	99	LGLFNGDPR	iTRAQ8plex@N-term; Deamidated(N)@5		-0.00248438	1292.7	431.908	1292.7	431.908	3	9
2					2	99	LGLFNGDPRR	iTRAQ8plex@N-term; Deamidated(N)@5	missed R-R@9	-0.00260462	1448.8	483.941	1448.8	483.942	3	12
2					2	99	LGVPAYK	iTRAQ8plex@N-term; iTRAQ8plex(K)@7		-0.00342554	1354.84	452.621	1354.84	452.622	3	8
2					2	99	LGVPAYKWWSEALHGVANAGR	iTRAQ8plex@N-term; iTRAQ8plex(K)@7	missed K-W@7	0.00103225	2889.59	723.404	2889.59	723.404	4	15
2					2	99	LPVTWYPQDFTK	iTRAQ8plex@N-term; iTRAQ8plex(K)@12		-0.00122173	2102.16	701.729	2102.17	701.729	3	10
2					2	99	LTVAEKISQLGDESPAIPR	iTRAQ8plex@N-term; iTRAQ8plex(K)@6	missed K-I@6	-0.00382863	2631.5	658.883	2631.51	658.884	4	14
2					2	99	NDGGALPLSK	iTRAQ8plex@N-term; iTRAQ8plex(K)@10		-0.00280827	1578.92	527.313	1578.92	527.314	3	10
2					2	99	TSEDAVADVLK	iTRAQ8plex@N-term; iTRAQ8plex(K)@11		0.00671097	1754.99	586.005	1754.99	586.003	3	12
2					2	99	VDDLVSR	iTRAQ8plex@N-term		-0.00426557	1106.62	554.317	1106.62	554.319	2	11
2					2	99	VTAQDLEDTYNPPFK	iTRAQ8plex@N-term; iTRAQ8plex(K)@15		-0.00788776	2345.23	782.75	2345.24	782.753	3	15
2					2	99	WWSEALHGVANAGR	iTRAQ8plex@N-term		0.000934391	1856.96	619.994	1856.96	619.994	3	16
2					2	99	YGASALQQGK	iTRAQ8plex@N-term; iTRAQ8plex(K)@10		0.00155199	1629.93	544.318	1629.93	544.317	3	11
2					2	99	YVYDAK	iTRAQ8plex@N-term; iTRAQ8plex(K)@6		0.000257522	1365.78	456.266	1365.78	456.266	3	8
2					1.55284	97.3	RVDDLVSR	iTRAQ8plex@N-term	missed R-V@1	-0.00148497	1262.72	421.915	1262.72	421.916	3	8
3	78.37	tr|A0A1W0W7T8|A0A1W0W7T8_SORBI	Peroxidase OS=Sorghum bicolor OX=4558 GN=SORBI_3002G416600 PE=3 SV=1	32	2	99	DSTTASLSLANSDLPPPSFNLEQLIK	iTRAQ8plex@N-term; iTRAQ8plex(K)@26		-0.00397101	3365.81	842.461	3365.82	842.462	4	16
3					2	99	DSVVALGGPSWTVPLGR	iTRAQ8plex@N-term; Oxidation(W)@11		-0.00415371	2030.11	677.709	2030.11	677.711	3	13
3					2	99	DSVVALGGPSWTVPLGRR	iTRAQ8plex@N-term	missed R-R@17	0.00203672	2170.22	724.413	2170.22	724.413	3	15
3					2	99	FAAAMVK	iTRAQ8plex@N-term; Oxidation(M)@5; iTRAQ8plex(K)@7	cleaved A-F@N-term	-0.00111577	1360.8	454.607	1360.8	454.607	3	7
3					2	99	FDNAYYSNLLNQK	iTRAQ8plex@N-term; Deamidated(N)@11; iTRAQ8plex(K)@13		-0.00692358	2198.14	733.721	2198.15	733.723	3	11
3					2	99	GFDVIANIK	iTRAQ8plex@N-term; iTRAQ8plex(K)@9		0.00417709	1583.95	528.992	1583.95	528.99	3	11
3					2	99	GLLHSDQELFNGGSTDNTVR	iTRAQ8plex@N-term; Deamidated(N)@11		0.0124141	2464.23	617.064	2464.21	617.061	4	20
3					2	99	MGNLSPLTGSQGQIR	iTRAQ8plex@N-term; Oxidation(M)@1		-0.0052662	1877.99	627.003	1877.99	627.005	3	12
3					2	99	NFASNSAAFSSAF	iTRAQ8plex@N-term	cleaved F-A@C-term	0.00142687	1623.79	812.9	1623.78	812.899	2	10
3					2	99	NFASNSAAFSSAFAAAMVK	iTRAQ8plex@N-term; Oxidation(M)@17; iTRAQ8plex(K)@19		-0.00447886	2515.29	839.439	2515.3	839.44	3	11
3					2	99	NFASNSAAFSSAFAAAMVKMGNLSPLTGSQGQIR	iTRAQ8plex@N-term; Oxidation(M)@17; iTRAQ8plex(K)@19	missed K-M@19	-0.0107461	4055.07	812.021	4055.08	812.024	5	13
3					2	99	SAAFSSAFAAAMVK	iTRAQ8plex@N-term; Oxidation(M)@12; iTRAQ8plex(K)@14	cleaved N-S@N-term	-0.00139562	1982.07	661.699	1982.08	661.699	3	13
3					2	99	SAVNAAVQK	iTRAQ8plex@N-term; Deamidated(N)@4; iTRAQ8plex(K)@9		-0.000915602	1495.88	499.634	1495.88	499.635	3	11
3					2	99	SAVNAAVQKENR	iTRAQ8plex@N-term; iTRAQ8plex(K)@9	missed K-E@9	-0.00310407	1894.08	632.368	1894.08	632.369	3	17
3					2	99	STGSGDGNLAPLDTTTPYK	iTRAQ8plex@N-term; iTRAQ8plex(K)@19		0.000946402	2502.31	626.584	2502.31	626.584	4	12
3					2	99	STGSGDGNLAPLDTTTPYKFDNAYYSNLLNQK	iTRAQ8plex@N-term; iTRAQ8plex(K)@19; iTRAQ8plex(K)@32	missed K-F@19	0.000351663	4377.25	1095.32	4377.25	1095.32	4	11
3					1.92082	99	SDLPPPSFNLEQLIK	iTRAQ8plex@N-term; iTRAQ8plex(K)@15	cleaved N-S@N-term	-0.00281357	2305.31	769.444	2305.31	769.445	3	16
3					1.50864	99	SSAFAAAMVK	iTRAQ8plex@N-term; iTRAQ8plex(K)@10	cleaved F-S@N-term	-0.00348392	1589.9	530.975	1589.91	530.976	3	13
3					1.3098	99	DSTTASLSLAN	iTRAQ8plex@N-term	cleaved N-S@C-term	0.00103305	1382.72	692.368	1382.72	692.367	2	10
3					1.30103	99	GLLHSDQELFN	iTRAQ8plex@N-term	cleaved N-G@C-term	0.00112648	1575.82	788.918	1575.82	788.917	2	10
3					1.11351	99	TGSQGQIR	iTRAQ8plex@N-term	cleaved L-T@N-term	-0.00160252	1149.64	575.827	1149.64	575.828	2	13
3					0.737549	99	SAFATSLK	iTRAQ8plex@N-term; iTRAQ8plex(K)@8	cleaved N-S@N-term	-0.00428291	1431.85	478.291	1431.85	478.292	3	11
3					0.621602	99	AYYSNLLNQK	iTRAQ8plex@N-term; iTRAQ8plex(K)@10	cleaved N-A@N-term	-0.00892968	1821.02	608.013	1821.02	608.016	3	9
3					0.501689	99	FASNSAAFSSAFAAAMVK	iTRAQ8plex@N-term; iTRAQ8plex(K)@18	cleaved N-F@N-term	-0.00551578	2385.26	796.092	2385.26	796.094	3	16
3					0.41005	98.92	NFASNSAAF	iTRAQ8plex@N-term	cleaved F-S@C-term	0.00191748	1231.62	616.815	1231.61	616.814	2	9
3					0.318759	99	MGASLLR	iTRAQ8plex@N-term; Dioxidation(M)@1		-0.00109219	1082.61	542.31	1082.61	542.31	2	10
3					0.14813	99	INSAFATSLK	iTRAQ8plex@N-term; Deamidated(N)@2; iTRAQ8plex(K)@10	cleaved N-I@N-term	0.0025158	1659.97	554.33	1659.97	554.329	3	10
3					0.114639	99	FSSAFAAAMVK	iTRAQ8plex@N-term; iTRAQ8plex(K)@11	cleaved A-F@N-term	-0.0192038	1736.96	579.992	1736.97	579.999	3	9
3					0.09691	96.44	NFASN	iTRAQ8plex@N-term	cleaved N-S@C-term	0.00218882	855.441	428.728	855.439	428.727	2	6
3					0.0893756	99	DASVLLADNAATGFTGEQGALPNAGSLR	iTRAQ8plex@N-term	cleaved C-D@N-term	-0.00473893	3019.55	1007.52	3019.55	1007.52	3	14
3					0.00261361	99	SVVALGGPSWTVPLGR	iTRAQ8plex@N-term	cleaved D-S@N-term	-0.000340064	1899.09	634.037	1899.09	634.037	3	11
3					0.000434506	97.03	RLHFHDCFVQGCDASVLLADNAATGFTGEQGALPNAGSLR	No iTRAQ8plex@N-term; Carbamidomethyl(C)@7; Carbamidomethyl(C)@12	cleaved L-R@N-term; missed R-L@1	0.0681608	4272.09	1069.03	4272.02	1069.01	4	10
4	26.1	tr|C5Y397|C5Y397_SORBI	Alpha-mannosidase OS=Sorghum bicolor OX=4558 GN=SORBI_3005G132400 PE=3 SV=1	21	2	99	DGQIELMLHR	iTRAQ8plex@N-term		0.000338669	1514.82	505.947	1514.82	505.947	3	12
4					2	99	EIESQLLPIATASLNIR	iTRAQ8plex@N-term		0.004629	2171.25	724.758	2171.25	724.756	3	17
4					2	99	ELSVLVDR	iTRAQ8plex@N-term		-0.00320683	1233.72	617.867	1233.72	617.869	2	11
4					2	99	GGPVDPSK	iTRAQ8plex@N-term; iTRAQ8plex(K)@8		-0.00141735	1363.79	455.604	1363.79	455.605	3	9
4					2	99	IIETSLSANQER	iTRAQ8plex@N-term		-0.00189091	1663.9	832.959	1663.9	832.96	2	9
4					2	99	LNVHVVPHTHDDVGWLK	iTRAQ8plex@N-term; iTRAQ8plex(K)@17		-0.0075963	2573.43	515.692	2573.43	515.694	5	8
4					2	99	LQYNAAGTLSLYSDSK	iTRAQ8plex@N-term; iTRAQ8plex(K)@16		-0.0124716	2338.25	780.424	2338.26	780.428	3	12
4					2	99	MMSGYYLAAR	iTRAQ8plex@N-term; Oxidation(M)@1		0.00212135	1481.73	741.874	1481.73	741.873	2	11
4					2	99	QLEFFK	iTRAQ8plex@N-term; iTRAQ8plex(K)@6		-0.00662053	1418.83	473.951	1418.84	473.953	3	7
4					2	99	SIGGSSIKDGQIELMLHR	iTRAQ8plex@N-term; iTRAQ8plex(K)@8	missed K-D@8	0.0022711	2548.43	638.114	2548.43	638.114	4	14
4					2	99	TFGQEIYSPLLLAFTEQDGGNWANSHVAK	iTRAQ8plex@N-term; iTRAQ8plex(K)@29		-0.00208984	3800.96	951.247	3800.96	951.248	4	17
4					2	99	TFIVSFDHNIR	iTRAQ8plex@N-term		-0.000861547	1651.9	551.64	1651.9	551.64	3	15
4					2	99	TLGSSADIFAGIFPK	iTRAQ8plex@N-term; iTRAQ8plex(K)@15		-0.00560632	2131.21	711.41	2131.21	711.412	3	17
4					2	99	TQVQANFEQK	iTRAQ8plex@N-term; iTRAQ8plex(K)@10		-0.0109506	1799.99	601.003	1800	601.007	3	11
4					2	99	VFPDNK	iTRAQ8plex@N-term; iTRAQ8plex(K)@6		0.00153047	1326.78	664.396	1326.78	664.395	2	7
4					2	99	VNALYSTPSIYTDAK	iTRAQ8plex@N-term; Deamidated(N)@2; iTRAQ8plex(K)@15		0.00356924	2251.22	751.415	2251.22	751.414	3	8
4					2	99	YAANELWPLK	iTRAQ8plex@N-term; iTRAQ8plex(K)@10		-0.0139415	1812.03	907.02	1812.04	907.027	2	8
4					2	99	YIKEEFGQIPR	iTRAQ8plex@N-term; iTRAQ8plex(K)@3	missed K-E@3	-0.004268	1987.13	497.79	1987.14	497.791	4	9
4					1.82391	98.64	GGPVDPSKLVVELGPMEIR	iTRAQ8plex@N-term; iTRAQ8plex(K)@8	missed K-L@8	-0.00279434	2600.48	651.127	2600.48	651.128	4	10
4					1.21467	98.86	LVVELGPMEIR	iTRAQ8plex@N-term; Oxidation(M)@8		-7.97319e-05	1574.9	525.974	1574.9	525.974	3	8
4					0.0329203	98.78	TFIVSFDHN	iTRAQ8plex@N-term	cleaved N-I@C-term	-0.00646717	1382.71	692.361	1382.71	692.364	2	8
5	38.69	tr|C5XQV7|C5XQV7_SORBI	Uncharacterized protein OS=Sorghum bicolor OX=4558 GN=SORBI_3003G085900 PE=3 SV=1	20	2	99	ALQGLQGK	iTRAQ8plex@N-term; iTRAQ8plex(K)@8		-0.00164472	1421.88	474.967	1421.88	474.968	3	10
5					2	99	DAALYGLGENTQPGGIR	iTRAQ8plex@N-term		0.00339924	2035.07	679.363	2035.06	679.362	3	15
5					2	99	DFTLDPVNYPRPK	iTRAQ8plex@N-term; iTRAQ8plex(K)@13		0.00185758	2169.21	724.076	2169.2	724.075	3	10
5					2	99	DHANFASPR	iTRAQ8plex@N-term		0.00146018	1317.67	440.232	1317.67	440.232	3	9
5					2	99	DLAIQVDGTDATTAVATSSPYFAAGGNAK	iTRAQ8plex@N-term; iTRAQ8plex(K)@29		0.0199443	3419.79	855.954	3419.77	855.949	4	11
5					2	99	DPFWFAVHR	iTRAQ8plex@N-term		0.000592219	1477.78	493.6	1477.78	493.6	3	11
5					2	99	DQYLEVSTALPK	iTRAQ8plex@N-term; iTRAQ8plex(K)@12		-0.00659754	1971.11	658.043	1971.11	658.045	3	8
5					2	99	EPAPPVTGSK	iTRAQ8plex@N-term; iTRAQ8plex(K)@10		-0.00202112	1589.92	530.981	1589.92	530.982	3	9
5					2	99	GGFVSK	iTRAQ8plex@N-term; iTRAQ8plex(K)@6		-0.000656686	1201.73	401.583	1201.73	401.583	3	7
5					2	99	GVAHAVLLLNSNGMDVFYR	iTRAQ8plex@N-term; Deamidated(N)@10; Deamidated(N)@12; Oxidation(M)@14		0.0108657	2397.24	800.088	2397.23	800.084	3	13
5					2	99	LSVLGLEGTGK	iTRAQ8plex@N-term; iTRAQ8plex(K)@11		-0.000579889	1681.02	561.348	1681.02	561.348	3	13
5					2	99	LVSLVQLPNGGGLVGYLQVK	iTRAQ8plex@N-term; Deamidated(N)@9; iTRAQ8plex(K)@20		0.00091721	2662.59	666.655	2662.59	666.654	4	16
5					2	99	RPFILTR	iTRAQ8plex@N-term		-0.00212188	1205.75	402.925	1205.76	402.926	3	10
5					2	99	SEVLMGSYSLHK	iTRAQ8plex@N-term; Oxidation(M)@5; iTRAQ8plex(K)@12		0.00772773	1974.08	659.033	1974.07	659.031	3	15
5					2	99	SVMVEVGGLALPLGK	iTRAQ8plex@N-term; Oxidation(M)@3; iTRAQ8plex(K)@15		-0.0056751	2093.23	698.751	2093.24	698.753	3	10
5					2	99	VGYGYK	iTRAQ8plex@N-term; iTRAQ8plex(K)@6		0.00248037	1293.76	432.26	1293.75	432.259	3	7
5					2	99	VTGAPFTGAEYPGEELVFTYGR	iTRAQ8plex@N-term		-0.00307607	2664.33	889.119	2664.34	889.12	3	19
5					1.92082	99	GLVIEK	iTRAQ8plex@N-term; iTRAQ8plex(K)@6		-0.00478552	1265.81	422.945	1265.82	422.946	3	7
5					1.14267	95.15	DIFIK	iTRAQ8plex@N-term; iTRAQ8plex(K)@5		0.000873651	1242.78	415.267	1242.78	415.267	3	6
5					0.943095	97.43	WEVPYNLLPR	iTRAQ8plex@N-term; Deamidated(N)@6		0.00167034	1590.87	531.298	1590.87	531.298	3	7
6	36.71	tr|A0A1W0VUE2|A0A1W0VUE2_SORBI	Uncharacterized protein OS=Sorghum bicolor OX=4558 GN=SORBI_3010G227400 PE=3 SV=1	18	2	99	ASSLYGLGEHTK	iTRAQ8plex@N-term; iTRAQ8plex(K)@12		-0.00666474	1870.03	624.352	1870.04	624.354	3	13
6					2	99	ATHGALLADTGR	iTRAQ8plex@N-term		0.000101463	1485.82	496.281	1485.82	496.281	3	16
6					2	99	DAATYDVDR	iTRAQ8plex@N-term		0.00595833	1328.66	665.336	1328.65	665.333	2	12
6					2	99	EYDAHNLYGFLEAR	iTRAQ8plex@N-term		0.000370225	2000.99	668.004	2000.99	668.004	3	12
6					2	99	GVLVSPVLEPGATTVDAYFPAGR	iTRAQ8plex@N-term		0.000169683	2619.42	874.148	2619.42	874.148	3	19
6					2	99	ITNADHPR	iTRAQ8plex@N-term		0.00355862	1226.67	409.898	1226.67	409.896	3	10
6					2	99	NLADLEGVVAGYAK	iTRAQ8plex@N-term; iTRAQ8plex(K)@14		-0.00829369	2027.14	507.793	2027.15	507.795	4	10
6					2	99	QITLESSTGAASPHSR	Gln->pyro-Glu@N-term		0.0117124	1623.8	812.906	1623.79	812.9	2	12
6					2	99	SSGDVLFDTSAALVFK	iTRAQ8plex@N-term; iTRAQ8plex(K)@16		-0.00469951	2264.25	755.756	2264.25	755.758	3	11
6					2	99	SSGDVLFDTSAALVFKDR	iTRAQ8plex@N-term; iTRAQ8plex(K)@16	missed K-D@16	-0.0174955	2535.36	634.848	2535.38	634.852	4	12
6					2	99	TTPASAVHYGGVR	iTRAQ8plex@N-term		-0.00356649	1618.87	540.631	1618.87	540.632	3	13
6					2	99	VIFLGLHSPAAPQR	iTRAQ8plex@N-term		-0.0117617	1809.05	604.022	1809.06	604.026	3	10
6					2	99	VLSAATSDLTFTLHASPFR	iTRAQ8plex@N-term		-0.0105729	2337.25	780.092	2337.26	780.095	3	18
6					2	99	VTLPAPADTVNVHVAGGNILPLQLPAPTTSR	iTRAQ8plex@N-term		-0.0066978	3422.91	856.735	3422.92	856.737	4	16
6					2	99	WEVPQSVIPR	iTRAQ8plex@N-term		-0.00587381	1513.85	757.932	1513.86	757.935	2	11
6					2	99	WFSLYDYTLAVASATGK	iTRAQ8plex@N-term; iTRAQ8plex(K)@17		-0.0103422	2500.34	834.453	2500.35	834.456	3	12
6					2	99	WFSLYDYTLAVASATGKR	iTRAQ8plex@N-term; iTRAQ8plex(K)@17	missed K-R@17	-0.0132966	2656.43	665.116	2656.45	665.119	4	16
6					2	99	YLELTTALPADVR	iTRAQ8plex@N-term		0.000226609	1764.99	589.338	1764.99	589.338	3	12
7	72.56	tr|C5Y360|C5Y360_SORBI	Peroxidase OS=Sorghum bicolor OX=4558 GN=SORBI_3005G011300 PE=3 SV=1	37	2	99	ADILAIAAR	iTRAQ8plex@N-term	cleaved C-A@N-term	-0.00467465	1216.74	609.377	1216.74	609.38	2	12
7					2	99	DASLLLDDTATFQGEK	iTRAQ8plex@N-term; iTRAQ8plex(K)@16	cleaved C-D@N-term	0.00450786	2331.25	583.819	2331.24	583.818	4	11
7					2	99	DMVALSGAHTIGQAR	iTRAQ8plex@N-term; Oxidation(M)@2		0.0016571	1845.97	616.33	1845.97	616.33	3	10
7					2	99	DSVVILGGPSWDVK	iTRAQ8plex@N-term; Oxidation(W)@11; iTRAQ8plex(K)@14		-0.00627149	2095.17	699.398	2095.18	699.4	3	10
7					2	99	GFEVIDAVK	iTRAQ8plex@N-term; iTRAQ8plex(K)@9		0.000864714	1584.93	529.319	1584.93	529.318	3	9
7					2	99	GFEVIDAVKSAVEK	iTRAQ8plex@N-term; iTRAQ8plex(K)@9; iTRAQ8plex(K)@14	missed K-S@9	-0.0276037	2403.39	601.854	2403.41	601.861	4	9
7					2	99	GLLHSDQELFNGGATDTLVQSYVGSQSTFFTDFVTGMIK	iTRAQ8plex@N-term; Deamidated(N)@11; Oxidation(M)@37; iTRAQ8plex(K)@39		0.00616318	4835.42	968.091	4835.41	968.089	5	17
7					2	99	MGASIVR	iTRAQ8plex@N-term		-0.00165459	1036.6	519.307	1036.6	519.308	2	12
7					2	99	MGDITPLTGSNGQIR	iTRAQ8plex@N-term; Deamidated(N)@11		0.00557855	1863.97	467	1863.97	466.999	4	10
7					2	99	MGDITPLTGSNGQIRK	iTRAQ8plex@N-term; Deamidated(N)@11; iTRAQ8plex(K)@16	missed R-K@15	0.00214903	2296.27	575.075	2296.27	575.074	4	12
7					2	99	RGFEVIDAVK	Carbamidomethyl@N-term; iTRAQ8plex(K)@10	cleaved V-R@N-term; missed R-G@1	0.0155733	1493.87	498.963	1493.85	498.958	3	11
7					2	99	SAIANEK	iTRAQ8plex@N-term; iTRAQ8plex(K)@7		-0.00828395	1339.78	447.602	1339.79	447.605	3	9
7					2	99	SAIANEKR	iTRAQ8plex@N-term; iTRAQ8plex(K)@7	missed K-R@7	-0.00476355	1495.89	748.952	1495.89	748.954	2	12
7					2	99	SVVILGGPSWDVK	iTRAQ8plex@N-term; iTRAQ8plex(K)@13	cleaved D-S@N-term	-0.00291171	1964.15	655.725	1964.16	655.726	3	14
7					1.37675	96.86	SAVEK	iTRAQ8plex@N-term; iTRAQ8plex(K)@5		0.00599003	1140.7	571.359	1140.7	571.355	2	8
7					0.89279	99	MATPNNGSVR	iTRAQ8plex@N-term; Oxidation(M)@1; Deamidated(N)@6		-0.00145409	1366.68	456.567	1366.68	456.568	3	11
7					0.838632	99	MGDITPLTGSN	iTRAQ8plex@N-term	cleaved N-G@C-term	0.000558258	1408.72	705.366	1408.72	705.366	2	8
7					0.818156	99	DMVALSGAH	iTRAQ8plex@N-term; Oxidation(M)@2	cleaved H-T@C-term	-0.00307168	1219.61	610.814	1219.62	610.816	2	12
7					0.769551	99	VGSQSTFFTDFVTGMIK	iTRAQ8plex@N-term; iTRAQ8plex(K)@17	cleaved Y-V@N-term	0.00192629	2472.32	619.087	2472.32	619.087	4	14
7					0.767004	99	SYVGSQSTFFTDFVTGMIK	iTRAQ8plex@N-term; iTRAQ8plex(K)@19	cleaved Q-S@N-term	0.000990674	2722.42	681.611	2722.41	681.611	4	14
7					0.737549	99	STFFTDFVTGMIK	iTRAQ8plex@N-term; iTRAQ8plex(K)@13	cleaved Q-S@N-term	-0.00527375	2101.13	526.29	2101.14	526.292	4	12
7					0.628932	99	GGATDTLVQSYVGSQSTFFTDFVTGMIK	iTRAQ8plex@N-term; Oxidation(M)@26; iTRAQ8plex(K)@28	cleaved N-G@N-term	-0.00273134	3580.82	896.212	3580.82	896.213	4	20
7					0.621602	99	CPGVVSCADILAIAAR	iTRAQ8plex@N-term; Carbamidomethyl(C)@1; Carbamidomethyl(C)@7	cleaved V-C@N-term	0.0044798	1976.05	659.692	1976.05	659.69	3	9
7					0.578396	99	SQSTFFTDFVTGMIK	iTRAQ8plex@N-term; iTRAQ8plex(K)@15	cleaved G-S@N-term	-0.00571196	2316.22	773.082	2316.23	773.083	3	13
7					0.485452	99	DSTTASFSGAN	iTRAQ8plex@N-term	cleaved N-N@C-term	0.00084619	1360.64	681.328	1360.64	681.328	2	12
7					0.319665	99	ASLLLDDTATFQGEK	iTRAQ8plex@N-term; iTRAQ8plex(K)@15	cleaved D-A@N-term	-0.00876634	2216.21	739.743	2216.22	739.746	3	10
7					0.221849	99	DSTTASFSGANN	iTRAQ8plex@N-term	cleaved N-N@C-term	-0.00181114	1474.68	738.348	1474.68	738.349	2	10
7					0.204815	99	SLFAAQGLSQK	iTRAQ8plex@N-term; iTRAQ8plex(K)@11	cleaved T-S@N-term	-0.00747008	1757.02	586.681	1757.03	586.684	3	10
7					0.144481	99	NLAPLDLQTPTVFENNYYK	iTRAQ8plex@N-term; iTRAQ8plex(K)@19	cleaved N-N@N-term	0.000766576	2847.53	712.889	2847.53	712.889	4	10
7					0.114639	99	LAPLDLQTPTVFENNYYK	iTRAQ8plex@N-term; Deamidated(N)@14; iTRAQ8plex(K)@18	cleaved N-L@N-term	0.000571352	2734.47	684.624	2734.47	684.624	4	14
7					0.090444	99	QSTFFTDFVTGMIK	iTRAQ8plex@N-term; iTRAQ8plex(K)@14	cleaved S-Q@N-term	0.00234029	2229.2	744.073	2229.2	744.073	3	12
7					0.0535477	99	DSVVILGGPSWDVKV	iTRAQ8plex@N-term; iTRAQ8plex(K)@14	cleaved V-G@C-term; missed K-V@14	-0.0360947	2178.22	727.079	2178.25	727.091	3	12
7					0.0310503	99	VVILGGPSWDVK	iTRAQ8plex@N-term; iTRAQ8plex(K)@12	cleaved S-V@N-term	-0.005474	1877.12	626.713	1877.12	626.715	3	10
7					0.00217692	99	FEVIDAVK	iTRAQ8plex@N-term; iTRAQ8plex(K)@8	cleaved G-F@N-term	-0.00266616	1527.91	510.31	1527.91	510.311	3	8
7					0.000869447	97.03	GLLHSDQELFNGGATDTLVQSYVG	iTRAQ8plex@N-term; Deamidated(N)@11	cleaved G-S@C-term	0.00256302	2825.41	942.809	2825.4	942.808	3	10
7					0.000434506	99	DSVVILGGPSWD	iTRAQ8plex@N-term; Dehydrated(S)@10	cleaved D-V@C-term	-0.00970496	1529.79	765.904	1529.8	765.909	2	11
7					0.000434506	99	LFFHDCFVQGCDASLLLDDTATFQGEK	iTRAQ8plex@N-term; No Carbamidomethyl(C)@6; Deamidated(Q)@9; Carbamidomethyl(C)@11; iTRAQ8plex(K)@27		-0.0453454	3685.75	1229.59	3685.79	1229.6	3	14
8	35.14	tr|A0A1B6QHZ6|A0A1B6QHZ6_SORBI	Uncharacterized protein	18	2	99	AAVDPSTTVVFAENPDADFVK	iTRAQ8plex@N-term; iTRAQ8plex(K)@21		-0.000223581	2800.47	934.499	2800.47	934.499	3	12
8					2	99	DPNLVK	iTRAQ8plex@N-term; iTRAQ8plex(K)@6		0.00231555	1292.79	431.938	1292.79	431.938	3	8
8					2	99	DYYIGSLLSGGGSVPR	iTRAQ8plex@N-term		-0.00399466	1944.02	973.018	1944.03	973.02	2	16
8					2	99	FTMGLFENPMPDPSLADQLGK	iTRAQ8plex@N-term; Oxidation(M)@10; iTRAQ8plex(K)@21		-0.00845579	2931.49	978.17	2931.5	978.173	3	15
8					2	99	IDDAVTR	iTRAQ8plex@N-term		0.00336338	1092.61	547.313	1092.61	547.311	2	11
8					2	99	IGAATALEVR	iTRAQ8plex@N-term		-0.0043046	1303.77	435.598	1303.78	435.599	3	15
8					2	99	IGQMTQIER	iTRAQ8plex@N-term		-0.00259023	1378.75	690.383	1378.75	690.385	2	11
8					2	99	ITVGTTILDAVK	iTRAQ8plex@N-term; iTRAQ8plex(K)@12		-0.000197284	1838.13	613.718	1838.13	613.719	3	17
8					2	99	LGIPMIYGIDAVHGHNNVYGATIFPHNVGLGATR	iTRAQ8plex@N-term; Oxidation(M)@5		0.00693824	3894.04	779.815	3894.03	779.813	5	11
8					2	99	LNFQGFTISDWEGIDR	iTRAQ8plex@N-term		0.00247172	2201.11	734.71	2201.11	734.709	3	14
8					2	99	LVASPQVLK	iTRAQ8plex@N-term; iTRAQ8plex(K)@9		-0.0062868	1562	521.672	1562	521.674	3	11
8					2	99	LVASPQVLKDYYIGSLLSGGGSVPR	iTRAQ8plex@N-term; iTRAQ8plex(K)@9	missed K-D@9	-0.00132149	3183.81	796.96	3183.81	796.96	4	17
8					2	99	MTLAEK	iTRAQ8plex@N-term; iTRAQ8plex(K)@6		-0.00445258	1299.76	434.262	1299.77	434.263	3	8
8					2	99	SLVLLK	iTRAQ8plex@N-term; iTRAQ8plex(K)@6		-0.00133653	1279.87	427.63	1279.87	427.63	3	5
8					2	99	SLVLLKNGKPGDAPLLPLPK	iTRAQ8plex@N-term; iTRAQ8plex(K)@6; Deamidated(N)@7; iTRAQ8plex(K)@9; iTRAQ8plex(K)@20	missed K-N@6	0.00193354	3287.07	548.852	3287.07	548.852	6	9
8					2	99	SVDQLPMNYGDK	iTRAQ8plex@N-term; Oxidation(M)@7; iTRAQ8plex(K)@12		-0.00551513	1990.02	664.348	1990.03	664.35	3	9
8					2	99	YDPLFPLGFGLTTQGK	iTRAQ8plex@N-term; iTRAQ8plex(K)@16		-0.00419009	2361.32	788.112	2361.32	788.114	3	15
8					1.95861	99	ATIFPHNVGLGATR	iTRAQ8plex@N-term	cleaved G-A@N-term	-0.00338052	1756.99	440.254	1756.99	440.255	4	12
9	49.53	tr|A0A1B6PKE9|A0A1B6PKE9_SORBI	Uncharacterized protein OS=Sorghum bicolor OX=4558 GN=SORBI_3006G056300 PE=3 SV=1	21	2	99	AQIDPHDYFR	iTRAQ8plex@N-term		-3.95647e-05	1564.79	522.605	1564.79	522.605	3	8
9					2	99	ATSDYVR	iTRAQ8plex@N-term		0.00142832	1114.59	558.304	1114.59	558.304	2	11
9					2	99	EAYFNYR	iTRAQ8plex@N-term		-0.000509989	1265.63	633.824	1265.63	633.825	2	11
9					2	99	EPLAGAAWTEIFR	iTRAQ8plex@N-term		0.000602548	1763.95	588.991	1763.95	588.991	3	16
9					2	99	GAVGVLTK	iTRAQ8plex@N-term; iTRAQ8plex(K)@8		-0.00868334	1351.86	676.935	1351.86	676.94	2	12
9					2	99	GGVLFNIQYMNFWPAADGDAAAGTK	iTRAQ8plex@N-term; Oxidation(M)@10; iTRAQ8plex(K)@25		0.0129759	3237.65	810.42	3237.64	810.417	4	11
9					2	99	IGSVAESDTPFPHR	iTRAQ8plex@N-term		-0.00643926	1815.94	606.319	1815.94	606.321	3	11
9					2	99	KYGVAADHVVDALLVDAR	iTRAQ8plex@N-term; iTRAQ8plex(K)@1	missed K-Y@1	-0.00748767	2519.43	630.864	2519.43	630.865	4	10
9					2	99	LVPVPR	iTRAQ8plex@N-term		-0.00719126	983.636	492.825	983.643	492.829	2	8
9					2	99	SSPSFASVLASSIR	iTRAQ8plex@N-term		-0.00338851	1711.94	856.976	1711.94	856.978	2	11
9					2	99	TTSLAAASK	iTRAQ8plex@N-term; iTRAQ8plex(K)@9		-0.00701131	1456.86	729.439	1456.87	729.443	2	10
9					2	99	VDVEAGTAWVDSGATVGELYYAVGK	iTRAQ8plex@N-term; iTRAQ8plex(K)@25		0.00806972	3164.66	792.172	3164.65	792.17	4	16
9					2	99	VLVQGK	iTRAQ8plex@N-term; iTRAQ8plex(K)@6		-0.00405787	1250.81	417.945	1250.82	417.946	3	6
9					2	99	VVTAFK	iTRAQ8plex@N-term; iTRAQ8plex(K)@6		-0.0134811	1271.79	636.904	1271.81	636.91	2	8
9					2	99	WQTAAPAFPDDLFVR	iTRAQ8plex@N-term		-0.000651411	2037.06	680.028	2037.06	680.028	3	14
9					2	99	YGVAADHVVDALLVDAR	iTRAQ8plex@N-term		0.000676113	2087.13	696.718	2087.13	696.718	3	16
9					1.36653	99	VLDRDGMGADVFWAIR	iTRAQ8plex@N-term; Oxidation(M)@7	missed R-D@4	0.0127903	2140.12	536.037	2140.1	536.033	4	8
9					1.18709	98.86	WLAKPNAGLMILDPYGGK	iTRAQ8plex@N-term; iTRAQ8plex(K)@4; Oxidation(M)@10; iTRAQ8plex(K)@18		-0.00542399	2871.64	718.917	2871.64	718.919	4	9
9					0.482804	99	AGDDAAFAVLDLAPGLR	Delta:H(2)C(2)@N-term		0.0356168	1696.91	849.464	1696.88	849.446	2	16
9					0.179799	99	SSSSVAAASSADDFVR	iTRAQ8plex@N-term	cleaved A-S@N-term	0.0182294	1859.93	620.986	1859.92	620.98	3	9
9					0.080399	99	SSVAAASSADDFVR	iTRAQ8plex@N-term	cleaved S-S@N-term	-0.000327671	1685.85	843.933	1685.85	843.934	2	11
10	59.23	tr|C5XHP8|C5XHP8_SORBI	Uncharacterized protein	21	2	99	AAPVLLPVAK	iTRAQ8plex@N-term; iTRAQ8plex(K)@10	cleaved C-A@N-term	-0.00728021	1586.03	529.684	1586.04	529.687	3	11
10					2	99	AGDPAAAAIVVGGFQMEDHLLQFDLEK	iTRAQ8plex@N-term; iTRAQ8plex(K)@27		0.00677061	3449.82	863.462	3449.81	863.46	4	16
10					2	99	APVLLPVAK	iTRAQ8plex@N-term; iTRAQ8plex(K)@9	cleaved A-A@N-term	0.00215345	1515	506.008	1515	506.008	3	11
10					2	99	AYPYNPITGR	iTRAQ8plex@N-term		0.00103927	1454.78	728.399	1454.78	728.398	2	14
10					2	99	DAATSLYTIPTR	iTRAQ8plex@N-term		0.00375362	1611.88	538.301	1611.88	538.3	3	9
10					2	99	DVTGVAGLSAAGLALPAQVAASQR	iTRAQ8plex@N-term		0.00223532	2526.41	632.61	2526.41	632.609	4	25
10					2	99	EWTFVGSSSMVDVNAK	iTRAQ8plex@N-term; Oxidation(M)@10; iTRAQ8plex(K)@16		0.00133641	2380.22	596.062	2380.22	596.062	4	7
10					2	99	GDGVAVFGTR	iTRAQ8plex@N-term		0.00364706	1281.7	641.858	1281.7	641.857	2	17
10					2	99	GPFYLK	iTRAQ8plex@N-term; iTRAQ8plex(K)@6		0.00022098	1331.81	666.91	1331.81	666.91	2	9
10					2	99	IGYGVPEITFVLEGGK	iTRAQ8plex@N-term; iTRAQ8plex(K)@16		-0.00134756	2286.31	572.584	2286.31	572.584	4	13
10					2	99	LANAYR	iTRAQ8plex@N-term		0.0111477	1010.59	506.304	1010.58	506.298	2	10
10					2	99	LFLTGEPSSGDLTQTLQFAPLR	iTRAQ8plex@N-term		0.00402473	2694.46	674.622	2694.45	674.621	4	19
10					2	99	PVLLPVAK	iTRAQ8plex@N-term; iTRAQ8plex(K)@8	cleaved A-P@N-term	-0.00277022	1443.96	482.328	1443.96	482.329	3	7
10					2	99	QLGFAK	iTRAQ8plex@N-term; iTRAQ8plex(K)@6		-0.000337984	1270.79	424.602	1270.79	424.603	3	8
10					2	99	SGGRGDGVAVFGTR	iTRAQ8plex@N-term	missed R-G@4	0.00221209	1638.88	547.299	1638.87	547.299	3	13
10					2	99	TLLPPTR	iTRAQ8plex@N-term		-0.000556278	1100.69	551.35	1100.69	551.35	2	8
10					1.72125	98.39	VPYTALRPDVYRPVVEAFDR	iTRAQ8plex@N-term		0.00283235	2666.45	534.298	2666.45	534.297	5	9
10					1.65758	99	FLTGEPSSGDLTQTLQFAPLR	iTRAQ8plex@N-term	cleaved L-F@N-term	0.00843594	2581.38	861.467	2581.37	861.464	3	14
10					0.109579	99	LFLTGEPSSGDLTQTL	iTRAQ8plex@N-term	cleaved L-Q@C-term	-0.00340665	1982.05	992.031	1982.05	992.033	2	9
10					0.0287242	99	APVLLPVAKDAATSLYTIPTR	Carbamyl@N-term; iTRAQ8plex(K)@9	cleaved A-A@N-term; missed K-D@9	-0.0115907	2543.45	848.824	2543.46	848.828	3	15
10					0.00656376	99	CAAAELVHTR	iTRAQ8plex@N-term; No Carbamidomethyl(C)@1		-0.00295131	1373.74	458.919	1373.74	458.92	3	10
11	45.99	tr|A0A1B6QJE8|A0A1B6QJE8_SORBI	Uncharacterized protein	16	2	99	AGPTGLEADTR	iTRAQ8plex@N-term		0.00316102	1390.74	464.587	1390.74	464.586	3	12
11					2	99	AVDPGLVYDLGTR	iTRAQ8plex@N-term		-0.0023944	1678.92	560.646	1678.92	560.647	3	15
11					2	99	GPNMVTPEILKPDMIAPGVNILAAWTGK	iTRAQ8plex@N-term; Oxidation(M)@4; iTRAQ8plex(K)@11; iTRAQ8plex(K)@28		-0.0150563	3861.15	773.237	3861.17	773.241	5	14
11					2	99	GVAVDVEPAELEFTK	iTRAQ8plex@N-term; iTRAQ8plex(K)@15		-0.00242413	2211.22	738.081	2211.22	738.082	3	12
11					2	99	HSVASPIAFTWT	iTRAQ8plex@N-term		0.00223287	1619.86	540.962	1619.86	540.961	3	8
11					2	99	LTPQEASDLASADGVLAVNPEAR	iTRAQ8plex@N-term		-0.0203532	2627.35	876.791	2627.37	876.798	3	16
11					2	99	LVWSDGK	iTRAQ8plex@N-term; iTRAQ8plex(K)@7		-0.00252566	1411.83	471.616	1411.83	471.617	3	8
11					2	99	MLYAYDTVLHGFSAR	iTRAQ8plex@N-term; Oxidation(M)@1		-0.00266176	2063.04	688.688	2063.05	688.689	3	13
11					2	99	SAHPEWSPAAVR	iTRAQ8plex@N-term		-0.00184099	1610.85	537.956	1610.85	537.956	3	9
11					2	99	SALMTTAYASYSGGGSSSPLLDAATGAAATPFDYGAGHVDPAR	iTRAQ8plex@N-term		-0.00101799	4436.11	1110.04	4436.12	1110.04	4	14
11					2	99	SQPSGTTGFGR	iTRAQ8plex@N-term		-0.000958366	1397.72	699.867	1397.72	699.868	2	12
11					2	99	SYDDAGLPEVPSWWK	iTRAQ8plex@N-term; iTRAQ8plex(K)@15		-0.000950029	2357.21	786.745	2357.22	786.746	3	17
11					2	99	SYVASDPNPTATIVVAGTQVGVRPSPVVAAF	iTRAQ8plex@N-term	cleaved F-S@C-term	-0.00174549	3373.82	1125.61	3373.82	1125.61	3	14
11					2	99	VSTALAAAK	iTRAQ8plex@N-term; iTRAQ8plex(K)@9		-0.00747051	1438.89	480.637	1438.9	480.64	3	11
11					2	99	YSSTMIAAVAR	iTRAQ8plex@N-term; Oxidation(M)@5		0.00466547	1488.8	497.273	1488.79	497.271	3	8
11					1.60206	98.12	SYVASDPNPTATIVVAGTQVGVRPSPVVAAFSSR	iTRAQ8plex@N-term		0.00174196	3703.99	927.004	3703.98	927.003	4	9
12	82.46	tr|C5Z475|C5Z475_SORBI	Peroxidase OS=Sorghum bicolor OX=4558 GN=SORBI_3010G162000 PE=3 SV=1	255	2	99	DGVNLLGGPTWSVPLGR	iTRAQ8plex@N-term		0.00627694	2041.13	681.385	2041.13	681.383	3	22
12					2	99	DGVNLLGGPTWSVPLGRK	iTRAQ8plex@N-term; iTRAQ8plex(K)@18	missed R-K@17	-0.00639569	2473.42	619.362	2473.43	619.364	4	9
12					2	99	DMTALSGAHTIGR	iTRAQ8plex@N-term; Oxidation(M)@2		0.000261273	1648.85	550.624	1648.85	550.624	3	12
12					2	99	GFEVIDAIK	iTRAQ8plex@N-term; iTRAQ8plex(K)@9		-0.00656341	1598.94	533.988	1598.95	533.99	3	7
12					2	99	GLLHSDQELFNGGSQDALVR	iTRAQ8plex@N-term; Deamidated(N)@11		0.0045035	2460.26	616.072	2460.26	616.071	4	16
12					2	99	IYTESNINASFAALR	iTRAQ8plex@N-term		-0.000214747	1973.05	658.691	1973.05	658.691	3	13
12					2	99	LSPNFYSK	iTRAQ8plex@N-term; iTRAQ8plex(K)@8		0.00233085	1562.89	521.972	1562.89	521.971	3	10
12					2	99	MGNLMPSSGTPTEVR	iTRAQ8plex@N-term; Oxidation(M)@5		0.010003	1895.95	474.995	1895.94	474.992	4	9
12					2	99	QQMASAVAAEK	iTRAQ8plex@N-term; Oxidation(M)@3; iTRAQ8plex(K)@11		-0.00271662	1756.96	586.66	1756.96	586.661	3	11
12					2	99	QQMASAVAAEKR	iTRAQ8plex@N-term; iTRAQ8plex(K)@11	missed K-R@11	-0.0089225	1897.06	633.36	1897.07	633.363	3	11
12					2	99	QYSTNANQFSADFVSAMIK	iTRAQ8plex@N-term; Oxidation(M)@17; iTRAQ8plex(K)@19		-0.00333912	2745.39	687.354	2745.39	687.355	4	11
12					2	99	SGGDATLAPFDVQTPDGFDNAYYQNLVAQK	iTRAQ8plex@N-term; iTRAQ8plex(K)@30		-0.00180553	3809.9	1270.97	3809.9	1270.97	3	18
12					2	99	TASQSLANSNLPGPGSSLATLIR	iTRAQ8plex@N-term		0.00452247	2558.4	640.608	2558.4	640.607	4	17
12					2	99	TCPNVATIVR	iTRAQ8plex@N-term; Carbamidomethyl(C)@2		-0.00843725	1433.79	478.937	1433.8	478.94	3	9
12					1.82391	99	TASQSLANSNLPGPGSSLATLIRMFGNQGLSAR	iTRAQ8plex@N-term; Oxidation(M)@24	missed R-M@23	-0.0135237	3635.89	909.979	3635.9	909.982	4	12
12					1.72125	99	GAGPNANSVR	iTRAQ8plex@N-term; Deamidated(N)@7		0.00131334	1246.66	624.337	1246.66	624.336	2	14
12					1.08619	99	MFGNQGLSAR	iTRAQ8plex@N-term; Oxidation(M)@1; Deamidated(N)@4		0.000179619	1400.7	701.359	1400.7	701.359	2	12
12					0.809668	99	DMTALSGAH	iTRAQ8plex@N-term	cleaved H-T@C-term	-6.01412e-05	1205.6	603.808	1205.6	603.808	2	13
12					0.122053	99	LPGPGSSLATLIR	iTRAQ8plex@N-term	cleaved N-L@N-term	-0.00911748	1584.94	529.321	1584.95	529.324	3	10
12					0.000434506	98	QKLSPNFYSK	Gln->pyro-Glu@N-term; iTRAQ8plex(K)@2; Deamidated(N)@6; iTRAQ8plex(K)@10	cleaved A-Q@N-term; missed K-L@2	-0.00230495	1803	602.007	1803	602.008	3	11
13	49.8	tr|A0A1B6QIM7|A0A1B6QIM7_SORBI	Uncharacterized protein	16	2	99	FGIVYVDFNTLER	iTRAQ8plex@N-term		-0.00111804	1876	626.341	1876	626.342	3	14
13					2	99	FSISWSR	iTRAQ8plex@N-term		-0.000511419	1185.64	593.83	1185.64	593.83	2	10
13					2	99	GANWLGGLSR	iTRAQ8plex@N-term		-0.00414923	1333.74	445.586	1333.74	445.588	3	8
13					2	99	GSADYIGINEYTSSYMK	iTRAQ8plex@N-term; Oxidation(M)@16; iTRAQ8plex(K)@17		0.00355057	2522.25	841.757	2522.25	841.756	3	16
13					2	99	HWFTFNEPR	iTRAQ8plex@N-term		-0.000175009	1536.78	513.266	1536.78	513.267	3	9
13					2	99	IAALLGYDVGSNPPQR	iTRAQ8plex@N-term		0.00345064	1974.09	494.529	1974.08	494.528	4	16
13					2	99	IFPDGEGK	iTRAQ8plex@N-term; iTRAQ8plex(K)@8		0.00106166	1469.84	490.952	1469.83	490.952	3	11
13					2	99	LLQQTPSSYSADWQVQYVFAR	iTRAQ8plex@N-term		-0.00414004	2790.42	931.149	2790.43	931.15	3	16
13					2	99	SLNFDAYR	iTRAQ8plex@N-term		-0.00285535	1288.67	430.564	1288.67	430.565	3	9
13					2	99	SYIGQLK	iTRAQ8plex@N-term; iTRAQ8plex(K)@7		-0.00699604	1415.85	472.958	1415.86	472.961	3	9
13					2	99	VKHWFTFNEPR	iTRAQ8plex@N-term; iTRAQ8plex(K)@2	missed K-H@2	0.00213299	2068.15	518.044	2068.15	518.044	4	11
13					2	99	VNPEGVAYYNNLINYLLQK	iTRAQ8plex@N-term; iTRAQ8plex(K)@19		-0.00116585	2832.56	709.148	2832.56	709.148	4	16
13					2	99	YGGWLSAK	iTRAQ8plex@N-term; iTRAQ8plex(K)@8		-0.00389237	1488.85	497.291	1488.85	497.292	3	8
13					1.50864	99	DFHIGWFVDPLINGHYPQIMQDLVK	iTRAQ8plex@N-term; Deamidated(N)@13; Oxidation(M)@20; iTRAQ8plex(K)@25		-0.00270758	3606.88	722.383	3606.88	722.383	5	13
13					1.19382	99	GMTPYINLYHYDLPLALEK	iTRAQ8plex@N-term; Oxidation(M)@2; iTRAQ8plex(K)@19		0.00243295	2874.55	719.644	2874.55	719.644	4	10
13					0.480172	99	IAALLGYDVGSN	iTRAQ8plex@N-term	cleaved N-P@C-term	-0.00550743	1495.81	748.914	1495.82	748.917	2	10
14	79.81	tr|C5XHT5|C5XHT5_SORBI	Uncharacterized protein	16	2	99	AGAPGVQVVVSESGWPSAGGFAASVDNAR	iTRAQ8plex@N-term		0.00403153	3046.54	1016.52	3046.54	1016.52	3	12
14					2	99	ALAGSASVAADWVQANVQAYQR	iTRAQ8plex@N-term		0.00128178	2579.34	645.843	2579.34	645.842	4	13
14					2	99	FLADTGAPLLANVYPYFAYRDDPR	iTRAQ8plex@N-term	missed R-D@20	-0.00152568	3048.56	763.148	3048.57	763.149	4	12
14					2	99	GAFAQGYMADVAR	iTRAQ8plex@N-term; Oxidation(M)@8		0.000742845	1675.83	559.617	1675.83	559.617	3	13
14					2	99	GSGIAVILDVGGVDAVR	iTRAQ8plex@N-term		-0.00301767	1901.09	634.703	1901.09	634.704	3	13
14					2	99	HFGLFNPDK	iTRAQ8plex@N-term; Deamidated(N)@6; iTRAQ8plex(K)@9		0.00298406	1682.93	561.983	1682.92	561.982	3	8
14					2	99	HFGLFNPDKTPVYPINFPN	iTRAQ8plex@N-term; iTRAQ8plex(K)@9	missed K-T@9	0.0065966	2824.52	707.138	2824.52	707.136	4	11
14					2	99	IYFPDQAALAALR	iTRAQ8plex@N-term		-0.00151995	1751.99	585.003	1751.99	585.003	3	13
14					2	99	MDAFADTFPPSR	iTRAQ8plex@N-term; Oxidation(M)@1		0.0154862	1673.82	558.947	1673.8	558.941	3	9
14					2	99	NVHAALVSAGLDGSIK	iTRAQ8plex@N-term; iTRAQ8plex(K)@16		0.00286594	2159.26	720.759	2159.25	720.758	3	11
14					2	99	QYNQGVIDHVR	Gln->pyro-Glu@N-term		0.00149152	1310.64	656.326	1310.64	656.326	2	13
14					2	99	SNNIQSMR	iTRAQ8plex@N-term		0.0012758	1252.65	627.333	1252.65	627.332	2	9
14					2	99	TGDEIER	iTRAQ8plex@N-term		0.00182841	1122.58	562.299	1122.58	562.298	2	9
14					2	99	YIAVGNEVGPGDGAAALLLPAMR	iTRAQ8plex@N-term		-0.000160052	2558.38	853.802	2558.38	853.802	3	22
14					1.52288	99	FGLFNPDK	iTRAQ8plex@N-term; iTRAQ8plex(K)@8	cleaved H-F@N-term	-0.0101101	1544.87	515.964	1544.88	515.968	3	7
14					1.31876	96.78	VSTAVK	iTRAQ8plex@N-term; iTRAQ8plex(K)@6		-0.00530864	1211.76	606.89	1211.77	606.892	2	10
15	81.05	tr|C5Z6U2|C5Z6U2_SORBI; tr|C5XCV9|C5XCV9_SORBI	Uncharacterized protein	22	2	99	EGIPPVQQR	iTRAQ8plex@N-term		-0.00155821	1326.75	443.259	1326.76	443.259	3	8
15					2	99	EIEIDIEPTDTIDR	iTRAQ8plex@N-term		-0.00191957	1962.01	655.01	1962.01	655.011	3	13
15					2	99	ESTLHLVLR	iTRAQ8plex@N-term		0.00387242	1370.82	457.948	1370.82	457.947	3	9
15					2	99	IQDKEGIPPDQQR	iTRAQ8plex@N-term; iTRAQ8plex(K)@4	missed K-E@4	-0.000660427	2131.18	533.803	2131.18	533.803	4	9
15					2	99	LIFAGK	iTRAQ8plex@N-term; iTRAQ8plex(K)@6		0.000180215	1255.81	419.611	1255.81	419.611	3	6
15					2	99	LIFAGKQLEDGR	iTRAQ8plex@N-term; iTRAQ8plex(K)@6	missed K-Q@6	-0.00364501	1954.14	489.543	1954.15	489.544	4	10
15					2	99	MQIFVK	iTRAQ8plex@N-term; iTRAQ8plex(K)@6		-0.0103479	1372.83	458.616	1372.84	458.619	3	6
15					2	99	TITLEVESSDTIDNVK	iTRAQ8plex@N-term; iTRAQ8plex(K)@16		0.00445121	2371.3	593.832	2371.29	593.831	4	9
15					2	99	TITLEVESSDTIDNVKAK	iTRAQ8plex@N-term; iTRAQ8plex(K)@16; iTRAQ8plex(K)@18	missed K-A@16	-0.00990646	2874.62	719.663	2874.63	719.665	4	13
15					2	99	TLADYNIQK	iTRAQ8plex@N-term; iTRAQ8plex(K)@9		-0.00275781	1672.96	837.486	1672.96	837.488	2	16
15					2	99	TLADYNIQKESTLHLVLR	iTRAQ8plex@N-term; iTRAQ8plex(K)@9	missed K-E@9	-0.00718384	2721.56	545.319	2721.56	545.32	5	13
15					2	99	TLTGKEIEIDIEPTDTIDR	iTRAQ8plex@N-term; iTRAQ8plex(K)@5	missed K-E@5	-3.37013e-05	2766.51	692.635	2766.51	692.635	4	8
15					1.92082	99	QLEDGR	iTRAQ8plex@N-term		0.00380398	1020.55	511.284	1020.55	511.283	2	10
15					1.85387	99	LIYAGK	iTRAQ8plex@N-term; iTRAQ8plex(K)@6		-0.0052282	1271.8	636.908	1271.81	636.91	2	9
15					1.34679	99	DYNIEGGSVLH	iTRAQ8plex@N-term	cleaved H-L@C-term	-0.00524904	1506.76	754.386	1506.76	754.388	2	11
15					0.832683	99	DYNIEGGSVL	iTRAQ8plex@N-term	cleaved L-H@C-term	-0.00430874	1369.7	685.857	1369.7	685.859	2	8
15					0.8041	99	DYNIEGGSVLHL	iTRAQ8plex@N-term	cleaved L-V@C-term	-0.0119024	1619.83	810.924	1619.85	810.93	2	10
15					0.134304	99	ESTLHLVLRL	iTRAQ8plex@N-term	cleaved L-R@C-term; missed R-L@9	-0.0178304	1483.89	495.636	1483.9	495.642	3	9
15					0.048177	99	TLADYNIQKE	iTRAQ8plex@N-term; iTRAQ8plex(K)@9	cleaved E-S@C-term; missed K-E@9	-0.00724825	1802	601.673	1802	601.675	3	13
15					0.0150229	99	VESSDTIDNVK	iTRAQ8plex@N-term; iTRAQ8plex(K)@11	cleaved E-V@N-term	-0.0121845	1813.98	605.666	1813.99	605.67	3	10
15					0.0141246	99	EVESSDTIDNVK	iTRAQ8plex@N-term; iTRAQ8plex(K)@12	cleaved L-E@N-term	-0.0121594	1943.02	648.68	1943.03	648.684	3	13
15					0.00524307	97.56	TLADYNIQ	iTRAQ8plex@N-term	cleaved Q-K@C-term	0.00240733	1240.66	621.339	1240.66	621.338	2	9
16	36.54	tr|C5XKE9|C5XKE9_SORBI	Endoglucanase	16	2	99	ANGVDLVGGYYDAGDNVK	iTRAQ8plex@N-term; Deamidated(N)@2; iTRAQ8plex(K)@18		0.00152871	2435.24	812.755	2435.24	812.755	3	7
16					2	99	ATSYMVGYGATYPR	iTRAQ8plex@N-term		-0.00196475	1839.91	614.311	1839.91	614.312	3	14
16					2	99	GASIVSVK	iTRAQ8plex@N-term; iTRAQ8plex(K)@8		-0.00677204	1367.85	456.958	1367.86	456.961	3	10
16					2	99	GGNAGAHADVLR	iTRAQ8plex@N-term		-0.000483474	1440.77	481.265	1440.77	481.265	3	12
16					2	99	GRYDSSITVAR	iTRAQ8plex@N-term	missed R-Y@2	-0.00243754	1527.83	510.284	1527.83	510.284	3	13
16					2	99	LDPQNPGSELAGETAAAMAAASLVFR	iTRAQ8plex@N-term		0.00935275	2890.49	964.504	2890.48	964.501	3	21
16					2	99	QLFDFADK	iTRAQ8plex@N-term; iTRAQ8plex(K)@8		-0.00485539	1590.88	531.301	1590.89	531.303	3	8
16					2	99	QLFDFADKYR	Gln->pyro-Glu@N-term; iTRAQ8plex(K)@8	missed K-Y@8	-0.000303531	1588.82	795.417	1588.82	795.417	2	10
16					2	99	QMAAAGELGHAVEAIK	iTRAQ8plex@N-term; iTRAQ8plex(K)@16		0.00274155	2203.23	551.814	2203.22	551.813	4	8
16					2	99	SILYFEAQR	iTRAQ8plex@N-term		-0.00245146	1429.78	477.602	1429.79	477.603	3	11
16					2	99	SQVDYILGSNPR	iTRAQ8plex@N-term		0.000738838	1651.88	551.635	1651.88	551.635	3	9
16					2	99	SSNPGYGNTLLQHSK	iTRAQ8plex@N-term; iTRAQ8plex(K)@15		0.00651045	2210.2	553.557	2210.19	553.555	4	11
16					2	99	WGTDYLVK	iTRAQ8plex@N-term; iTRAQ8plex(K)@8		-0.00115031	1588.91	530.643	1588.91	530.643	3	10
16					2	99	YDSSITVAR	iTRAQ8plex@N-term		-0.000876875	1314.71	658.361	1314.71	658.362	2	13
16					1.48149	99	FGLPMAFTVTMMSWSVLEYGK	iTRAQ8plex@N-term; Oxidation(M)@5; Oxidation(M)@11; Oxidation(M)@12; iTRAQ8plex(K)@21		-0.00557179	3050.54	763.641	3050.54	763.643	4	14
16					0.269218	99	SQVDYILGSN	iTRAQ8plex@N-term	cleaved N-P@C-term	-0.000529203	1398.73	700.372	1398.73	700.372	2	8
17	40.07	tr|A0A1B6PLA9|A0A1B6PLA9_SORBI	Uncharacterized protein	15	2	99	AVAEHGPGVFYGGAVGAR	iTRAQ8plex@N-term		0.0019562	2018.07	505.524	2018.06	505.523	4	14
17					2	99	AVYAPGGDILR	iTRAQ8plex@N-term		0.000340393	1434.81	479.279	1434.81	479.279	3	13
17					2	99	EAGGILTVEDLK	iTRAQ8plex@N-term; iTRAQ8plex(K)@12		-0.00169892	1852.07	618.366	1852.08	618.366	3	13
17					2	99	EAGGILTVEDLKR	iTRAQ8plex@N-term; iTRAQ8plex(K)@12	missed K-R@12	-0.00541427	2008.17	503.05	2008.18	503.052	4	13
17					2	99	ETAPLAASK	iTRAQ8plex@N-term; iTRAQ8plex(K)@9		0.00255728	1494.89	499.304	1494.89	499.303	3	12
17					2	99	EVVTSPHGAVAADDWR	iTRAQ8plex@N-term		0.00433413	2013.03	672.016	2013.02	672.015	3	17
17					2	99	FAAELK	iTRAQ8plex@N-term; iTRAQ8plex(K)@6		-0.00643591	1285.78	429.6	1285.79	429.602	3	8
17					2	99	GALSIAVPGEIAGLYEAWK	iTRAQ8plex@N-term; iTRAQ8plex(K)@19		0.000364643	2552.45	639.119	2552.45	639.119	4	15
17					2	99	LADGTAVVYDSR	iTRAQ8plex@N-term		-0.000663029	1569.83	524.284	1569.83	524.284	3	15
17					2	99	LVLPAAR	iTRAQ8plex@N-term		-0.0082191	1042.67	522.343	1042.68	522.348	2	11
17					2	99	NAVSMTSTVNSYFGSLIHSPR	iTRAQ8plex@N-term; Oxidation(M)@5; Deamidated(N)@10		0.0153379	2588.3	648.082	2588.28	648.078	4	13
17					2	99	NMDPLASVMAPR	iTRAQ8plex@N-term; Oxidation(M)@2; Oxidation(M)@9		0.00289453	1636.82	546.615	1636.82	546.615	3	12
17					2	99	RLVLPAAR	iTRAQ8plex@N-term	missed R-L@1	-0.00459555	1198.78	400.6	1198.78	400.601	3	10
17					2	99	WNILQDHG	iTRAQ8plex@N-term	cleaved G-T@C-term	-0.000971737	1285.67	643.843	1285.67	643.843	2	12
17					1.79588	98.99	LVSAVGASGGSMIPAGTIEVFINHFVK	iTRAQ8plex@N-term; iTRAQ8plex(K)@27		-0.00158328	3308.84	662.775	3308.84	662.776	5	9
18	29.99	tr|C5Y8Y2|C5Y8Y2_SORBI	Uncharacterized protein	16	2	99	AAASADVTVLVVGADQSIER	iTRAQ8plex@N-term		-0.00122779	2275.23	759.418	2275.23	759.418	3	17
18					2	99	AADLVSR	iTRAQ8plex@N-term		-0.00231716	1034.6	518.308	1034.6	518.309	2	11
18					2	99	AIGEVVSNEAR	iTRAQ8plex@N-term		-0.00285398	1447.79	724.903	1447.79	724.904	2	14
18					2	99	GQETPGEDPLLTSK	iTRAQ8plex@N-term; iTRAQ8plex(K)@14		0.00580464	2079.14	694.053	2079.13	694.051	3	13
18					2	99	LGFFDGDPR	iTRAQ8plex@N-term		-0.00534315	1326.68	443.235	1326.69	443.236	3	8
18					2	99	LPVTWYPESFTK	iTRAQ8plex@N-term; iTRAQ8plex(K)@12		0.000554693	2075.16	692.726	2075.16	692.726	3	12
18					2	99	LTLAEK	iTRAQ8plex@N-term; iTRAQ8plex(K)@6		2.0202e-05	1281.81	428.278	1281.81	428.278	3	9
18					2	99	NSGALPLSASSIK	iTRAQ8plex@N-term; iTRAQ8plex(K)@13		-0.00158056	1852.09	618.369	1852.09	618.37	3	12
18					2	99	QGIVLLK	iTRAQ8plex@N-term; iTRAQ8plex(K)@7		-0.00706855	1377.91	460.31	1377.92	460.313	3	9
18					2	99	SASASAR	iTRAQ8plex@N-term		-0.00392852	952.52	477.267	952.524	477.27	2	11
18					2	99	TPEDAAAISIK	iTRAQ8plex@N-term; iTRAQ8plex(K)@11		-0.0017327	1723	575.339	1723	575.34	3	10
18					2	99	VGFLVDK	iTRAQ8plex@N-term; iTRAQ8plex(K)@7		-0.000742847	1384.85	462.625	1384.85	462.625	3	8
18					2	99	YAVGYVTGLQDAGSGSGSLK	iTRAQ8plex@N-term; iTRAQ8plex(K)@20		0.00224231	2537.36	635.347	2537.36	635.347	4	10
18					2	99	YTFNAVVSQQDLDDTFQPPFK	iTRAQ8plex@N-term; iTRAQ8plex(K)@21		-0.0030861	3067.57	1023.53	3067.58	1023.53	3	11
18					0.970616	98	AITNNFITLMR	iTRAQ8plex@N-term; Oxidation(M)@10		0.0120308	1612.9	538.642	1612.89	538.638	3	7
18					0.231362	99	FYTGDTVYAFGDGLSYTSFAHHL	iTRAQ8plex@N-term	cleaved L-V@C-term	-0.00426752	2872.36	958.461	2872.37	958.462	3	10
19	43.06	tr|C5WS35|C5WS35_SORBI	Uncharacterized protein	15	2	99	AAHPEWSPAAIR	iTRAQ8plex@N-term		0.00118129	1608.87	537.297	1608.87	537.297	3	14
19					2	99	AEAAALESQPGVLVVNPEVR	iTRAQ8plex@N-term		-0.0207132	2352.27	589.076	2352.3	589.081	4	14
19					2	99	AMEVAVTDGVDVLSLSLGGGTAEYYR	iTRAQ8plex@N-term; Oxidation(M)@2		-0.00819063	2992.49	998.505	2992.5	998.508	3	18
19					2	99	ATATIVFAGTK	iTRAQ8plex@N-term; iTRAQ8plex(K)@11		-0.00714761	1687.01	563.342	1687.01	563.345	3	12
19					2	99	DSIAVGAFSAMEK	iTRAQ8plex@N-term; iTRAQ8plex(K)@13		-0.00566135	1933.04	645.353	1933.04	645.355	3	14
19					2	99	FFLTGYEAAK	iTRAQ8plex@N-term; iTRAQ8plex(K)@10		-0.00271838	1753.98	585.668	1753.99	585.669	3	15
19					2	99	GPNTVTSSILKPDVIAPGVNILAAWSGSVGPSGLPGDSR	iTRAQ8plex@N-term; iTRAQ8plex(K)@11		-0.00584975	4394.4	1099.61	4394.41	1099.61	4	20
19					2	99	GPVDTSK	iTRAQ8plex@N-term; iTRAQ8plex(K)@7		0.000333814	1310.77	437.929	1310.77	437.929	3	8
19					2	99	LVWSSDHHVVASPIAATWT	iTRAQ8plex@N-term		0.00250141	2380.25	794.424	2380.25	794.423	3	11
19					2	99	SALMTTAYNDYPGGAGILDVATGR	iTRAQ8plex@N-term; Oxidation(M)@4	cleaved R-P@C-term	0.00951188	2733.37	912.13	2733.36	912.127	3	12
19					2	99	TVTNVGQPGTYK	iTRAQ8plex@N-term; iTRAQ8plex(K)@12		0.00297129	1872.06	937.037	1872.06	937.036	2	12
19					2	99	TYTVTALNYPSFSVAFPAAGGTVK	iTRAQ8plex@N-term; iTRAQ8plex(K)@24		0.000855833	3069.67	1024.23	3069.66	1024.23	3	17
19					2	99	VGIKPSPVVAAFSSR	iTRAQ8plex@N-term; iTRAQ8plex(K)@4		0.00399997	2122.28	531.576	2122.27	531.575	4	17
19					2	99	VTASAAAGSAPVTVSVEPSTLSFSK	iTRAQ8plex@N-term; iTRAQ8plex(K)@25		0.0109989	2971.64	743.918	2971.63	743.915	4	16
19					0.669586	99	LVWSSDHHVVASPIA	iTRAQ8plex@N-term	cleaved A-A@C-term	0.00143975	1921.04	641.353	1921.04	641.353	3	8
20	62.78	tr|A0A1W0VR66|A0A1W0VR66_SORBI	Uncharacterized protein	17	2	99	AGWGVMASHR	iTRAQ8plex@N-term; Oxidation(M)@6		0.0011521	1390.71	464.577	1390.71	464.577	3	12
20					2	99	AVTITWVK	iTRAQ8plex@N-term; iTRAQ8plex(K)@8	cleaved M-A@N-term	-0.00851392	1524.94	509.321	1524.95	509.324	3	8
20					2	99	EGLELLK	iTRAQ8plex@N-term; iTRAQ8plex(K)@7		-0.00588409	1408.87	470.63	1408.88	470.632	3	7
20					2	99	GAVPSGASTGIYEALELR	iTRAQ8plex@N-term		-0.00749086	2094.12	699.047	2094.13	699.049	3	16
20					2	99	GNPTVEVDIGLSDGSYAR	iTRAQ8plex@N-term		-0.00403912	2153.09	718.703	2153.09	718.704	3	12
20					2	99	IEEELGVAAVYAGAK	iTRAQ8plex@N-term; iTRAQ8plex(K)@15		-0.0117291	2127.19	710.071	2127.2	710.075	3	15
20					2	99	LTDEIGQQVQIVGDDLLVTNPTR	iTRAQ8plex@N-term		-0.000858636	2827.52	707.888	2827.52	707.888	4	15
20					2	99	QIFDSR	iTRAQ8plex@N-term		-0.00136762	1068.59	535.3	1068.59	535.301	2	9
20					2	99	SFVSEYPIVSIEDPFDQDDWTTYAK	iTRAQ8plex@N-term; iTRAQ8plex(K)@25		-0.000244423	3559.75	890.945	3559.75	890.945	4	15
20					2	99	SGETEDTFIADLSVGLATGQIK	iTRAQ8plex@N-term; iTRAQ8plex(K)@22		-0.0098247	2859.52	954.182	2859.53	954.185	3	17
20					2	99	TLVLPVPAFNVINGGSHAGNK	iTRAQ8plex@N-term; Deamidated(N)@10; iTRAQ8plex(K)@21		-0.00486519	2713.53	679.39	2713.54	679.392	4	14
20					2	99	VNQIGSVTESIEAVR	iTRAQ8plex@N-term		0.00211682	1905.05	636.024	1905.05	636.023	3	17
20					2	99	VVIGMDVAASEFFSEK	iTRAQ8plex@N-term; Oxidation(M)@5; iTRAQ8plex(K)@16		-0.00214622	2352.25	785.09	2352.25	785.091	3	15
20					1.63827	98.36	YNQLLR	iTRAQ8plex@N-term		-0.00316542	1109.65	555.831	1109.65	555.832	2	9
20					0.917215	99	LAMQEFMILPTGASSFK	iTRAQ8plex@N-term; Oxidation(M)@3; Oxidation(M)@7; iTRAQ8plex(K)@17		-0.00443925	2510.33	628.591	2510.34	628.592	4	14
20					0.806875	99	SVGLATGQIK	iTRAQ8plex@N-term; iTRAQ8plex(K)@10	cleaved L-S@N-term	-0.0145385	1580.96	527.993	1580.97	527.998	3	10
20					0.09691	99	LTDEIGQQVQIVGDDLLVTN	iTRAQ8plex@N-term	cleaved N-P@C-term	-0.00343099	2473.32	825.447	2473.32	825.448	3	9
21	55.42	tr|C5WYQ4|C5WYQ4_SORBI	Peroxidase	15	2	99	DASFFLGGR	iTRAQ8plex@N-term		-0.0053025	1272.67	425.231	1272.68	425.233	3	6
21					2	99	GFEVIDAAK	iTRAQ8plex@N-term; iTRAQ8plex(K)@9		0.00528569	1556.91	519.976	1556.9	519.975	3	8
21					2	99	GFEVIDAAKAAVER	iTRAQ8plex@N-term; iTRAQ8plex(K)@9	missed K-A@9	-0.00386006	2083.19	521.803	2083.19	521.804	4	11
21					2	99	GLGVDDMVVLSGAHTVGR	iTRAQ8plex@N-term; Oxidation(M)@7		0.00374534	2102.11	526.536	2102.11	526.535	4	18
21					2	99	GVDFDMPAGR	iTRAQ8plex@N-term		0.00390363	1367.69	456.902	1367.68	456.901	3	13
21					2	99	LAVPSDISPSFAASLR	iTRAQ8plex@N-term		0.00293328	1934.08	484.527	1934.08	484.527	4	18
21					2	99	LGSPNNPSLR	iTRAQ8plex@N-term; Deamidated(N)@5		0.00144272	1358.75	680.381	1358.75	680.38	2	11
21					2	99	MASVEVK	iTRAQ8plex@N-term; iTRAQ8plex(K)@7		-0.00356166	1370.8	686.408	1370.81	686.41	2	10
21					2	99	NVLAHR	iTRAQ8plex@N-term		-0.00111747	1012.61	507.311	1012.61	507.312	2	10
21					2	99	QNPGVGAGLIR	iTRAQ8plex@N-term		0.00433372	1384.81	462.612	1384.81	462.61	3	11
21					2	99	SVVGAAVR	iTRAQ8plex@N-term		0.00126657	1061.65	531.833	1061.65	531.832	2	14
21					2	99	TGNSGEIR	iTRAQ8plex@N-term		0.00164071	1136.61	569.313	1136.61	569.312	2	14
21					2	99	TLDFLPPPTSN	iTRAQ8plex@N-term; Deamidated(N)@11	cleaved N-L@C-term	-0.00216638	1505.79	753.902	1505.79	753.903	2	10
21					2	99	VLFTSDASLLSSPATAK	iTRAQ8plex@N-term; iTRAQ8plex(K)@17		0.00153454	2315.32	772.781	2315.32	772.781	3	13
21					1.37675	97.37	DASFFLGGRGVDFDMPAGR	iTRAQ8plex@N-term	missed R-G@9	-0.00144238	2318.14	773.721	2318.14	773.721	3	9
22	52.05	tr|C5Y675|C5Y675_SORBI	Uncharacterized protein	19	2	99	GSVSLVSQLK	iTRAQ8plex@N-term; iTRAQ8plex(K)@10		0.00087341	1625	542.673	1625	542.673	3	11
22					2	99	GSVSLVSQLKQQGITK	iTRAQ8plex@N-term; iTRAQ8plex(K)@10; iTRAQ8plex(K)@16	missed K-Q@10	-0.00940569	2584.56	647.147	2584.57	647.149	4	12
22					2	99	ISGNYYSPGSGTLYFDR	iTRAQ8plex@N-term		0.00370175	2200.08	551.027	2200.07	551.026	4	10
22					2	99	ISGNYYSPGSGTLYFDRR	iTRAQ8plex@N-term	missed R-R@17	0.00164441	2356.18	590.052	2356.18	590.051	4	10
22					2	99	LNFNVIGDITMQDQMVIYDNEK	iTRAQ8plex@N-term; Oxidation(M)@11; iTRAQ8plex(K)@22		0.00843341	3223.64	806.918	3223.64	806.916	4	16
22					2	99	NAVMEIPPENYLIVTK	iTRAQ8plex@N-term; Oxidation(M)@4; iTRAQ8plex(K)@16		0.000224113	2454.37	614.599	2454.37	614.599	4	9
22					2	99	NGAVQAATDGMLGLGR	iTRAQ8plex@N-term; Deamidated(N)@1; Oxidation(M)@11		0.00416108	1850.95	617.991	1850.95	617.989	3	15
22					2	99	NVLGHCLSTNGGGFLFFGDDIVPTSR	iTRAQ8plex@N-term; Carbamidomethyl(C)@6		-0.00906333	3083.54	771.891	3083.54	771.893	4	13
22					2	99	QQGITK	iTRAQ8plex@N-term; iTRAQ8plex(K)@6		0.000996771	1281.79	428.27	1281.79	428.269	3	10
22					2	99	SLFLSFASAK	iTRAQ8plex@N-term; iTRAQ8plex(K)@10		-0.00135712	1677.99	560.337	1677.99	560.338	3	9
22					2	99	SLGVKPMEVVFDSGSTYTYFTAQPYQAVVSALK	iTRAQ8plex@N-term; iTRAQ8plex(K)@5; Oxidation(M)@7; iTRAQ8plex(K)@33		-0.012509	4511.39	1128.86	4511.41	1128.86	4	15
22					2	99	SQLGWAR	iTRAQ8plex@N-term		0.00351535	1120.63	561.324	1120.63	561.322	2	12
22					2	99	SVFDVK	iTRAQ8plex@N-term; iTRAQ8plex(K)@6		-0.00189928	1301.78	434.933	1301.78	434.934	3	6
22					2	99	VTWVPMAK	iTRAQ8plex@N-term; iTRAQ8plex(K)@8		-0.00677809	1538.9	770.459	1538.91	770.462	2	10
22					1.284	99	GGGFLFFGDDIVPTSR	iTRAQ8plex@N-term	cleaved N-G@N-term	0.00238132	1988.03	663.685	1988.03	663.684	3	16
22					0.0660069	99	TYFTAQPYQAVVSALK	iTRAQ8plex@N-term; iTRAQ8plex(K)@16	cleaved Y-T@N-term	-0.00744428	2394.33	799.118	2394.34	799.121	3	10
22					0.0101054	98.52	GSVSLVSQ	iTRAQ8plex@N-term	cleaved Q-L@C-term	0.00162836	1079.61	540.815	1079.61	540.814	2	8
22					0.00348834	96.57	GAVQAATDGMLGLGR	iTRAQ8plex@N-term; Oxidation(M)@10	cleaved N-G@N-term	0.00222099	1735.92	579.648	1735.92	579.647	3	9
22					0.00130485	95.74	QAVVSALK	iTRAQ8plex@N-term; iTRAQ8plex(K)@8	cleaved Y-Q@N-term	-0.00654526	1422.9	475.306	1422.9	475.308	3	9
23	64.09	tr|C5XX52|C5XX52_SORBI	Glyceraldehyde-3-phosphate dehydrogenase	15	2	99	AAAHLK	iTRAQ8plex@N-term; iTRAQ8plex(K)@6		-0.00281132	1217.77	406.93	1217.77	406.931	3	9
23					2	99	AASFNIIPSSTGAAK	iTRAQ8plex@N-term; iTRAQ8plex(K)@15		-0.00306887	2042.16	511.547	2042.16	511.548	4	13
23					2	99	AEAEGSLK	iTRAQ8plex@N-term; iTRAQ8plex(K)@8		-0.00129553	1411.81	471.611	1411.81	471.612	3	12
23					2	99	AGIALNGNFVK	iTRAQ8plex@N-term; Deamidated(N)@6; iTRAQ8plex(K)@11		-0.0173106	1711.99	571.671	1712.01	571.677	3	8
23					2	99	EVAVFGSR	iTRAQ8plex@N-term		-0.00322882	1167.65	584.833	1167.66	584.835	2	8
23					2	99	GILGYVDEDLVSTDFQGDSR	iTRAQ8plex@N-term		-0.00547715	2489.22	830.746	2489.22	830.748	3	17
23					2	99	IGINGFGR	iTRAQ8plex@N-term; Deamidated(N)@4		-0.00225974	1137.64	569.829	1137.64	569.83	2	8
23					2	99	LVSWYDNEWGYSTR	iTRAQ8plex@N-term		-0.00250758	2079	1040.51	2079	1040.51	2	10
23					2	99	SSIFDAK	iTRAQ8plex@N-term; iTRAQ8plex(K)@7		-0.0084328	1374.79	459.27	1374.8	459.273	3	9
23					2	99	TLLFGEK	iTRAQ8plex@N-term; iTRAQ8plex(K)@7		0.00262947	1414.87	472.63	1414.86	472.629	3	6
23					2	99	TLLFGEKEVAVFGSR	iTRAQ8plex@N-term; iTRAQ8plex(K)@7	missed K-E@7	0.0088216	2260.31	566.086	2260.3	566.083	4	10
23					2	99	VLPVLNGK	iTRAQ8plex@N-term; Deamidated(N)@6; iTRAQ8plex(K)@8		-0.0045457	1447.92	483.647	1447.92	483.648	3	7
23					2	99	VPTVDVSVVDLTVR	iTRAQ8plex@N-term		-3.91915e-05	1802.05	601.689	1802.05	601.689	3	15
23					1.95861	99	VALQSDDVELVAVNDPFITTDYMTYMFK	iTRAQ8plex@N-term; Oxidation(M)@23; Oxidation(M)@26; iTRAQ8plex(K)@28		-0.00499946	3864.93	967.239	3864.93	967.24	4	12
23					0.777284	97.45	FGIVEGLMTTVHAITATQK	iTRAQ8plex@N-term; Oxidation(M)@8; iTRAQ8plex(K)@19		-0.0210005	2640.46	661.121	2640.48	661.127	4	8
24	67.63	tr|C5Y1P4|C5Y1P4_SORBI	Uncharacterized protein	20	2	99	ADVADNLWNAHLGGR	iTRAQ8plex@N-term	cleaved A-A@N-term	0.00829632	1911.99	479.006	1911.99	479.004	4	11
24					2	99	AEVYLGLAAAESGVPDGAQGTIAVYLK	iTRAQ8plex@N-term; iTRAQ8plex(K)@27		-0.0135817	3270.78	1091.27	3270.8	1091.27	3	13
24					2	99	ALQTGLFER	iTRAQ8plex@N-term		-0.00219093	1337.76	669.887	1337.76	669.888	2	7
24					2	99	APNYGGVMVWDR	iTRAQ8plex@N-term; Oxidation(M)@8		0.00462746	1683.84	562.287	1683.83	562.285	3	15
24					2	99	GVYRPFGDAAVDGIDFYIDNGAPDHYDELAR	iTRAQ8plex@N-term; Deamidated(N)@20		0.00937319	3732.77	934.201	3732.76	934.198	4	21
24					2	99	NGGTWGIVEEWDK	iTRAQ8plex@N-term; Deamidated(N)@1; iTRAQ8plex(K)@13		6.69694e-05	2099.08	700.7	2099.08	700.7	3	10
24					2	99	NGGTWGIVEEWDKWTAR	iTRAQ8plex@N-term; Deamidated(N)@1; iTRAQ8plex(K)@13	missed K-W@13	0.00328177	2613.35	654.344	2613.34	654.343	4	13
24					2	99	QTNQVTVFWGR	iTRAQ8plex@N-term		0.000595277	1638.88	547.3	1638.88	547.3	3	11
24					2	99	QVTVFWGR	iTRAQ8plex@N-term	cleaved N-Q@N-term	-0.00466485	1295.72	648.87	1295.73	648.872	2	10
24					2	99	TGYSGVVQGWA	iTRAQ8plex@N-term		0.00182454	1427.74	714.876	1427.74	714.875	2	7
24					2	99	YLYYDLLPK	iTRAQ8plex@N-term; iTRAQ8plex(K)@9		-0.0104721	1795.03	599.35	1795.04	599.353	3	8
24					2	99	YWGDLSGHQLGGVGADIK	iTRAQ8plex@N-term; iTRAQ8plex(K)@18		0.00429441	2480.33	621.09	2480.33	621.089	4	13
24					1.25181	95.95	NKDEGSLR	iTRAQ8plex@N-term; iTRAQ8plex(K)@2	missed K-D@2	0.00229933	1525.87	509.63	1525.87	509.63	3	11
24					0.467246	99	GVGADIK	iTRAQ8plex@N-term; iTRAQ8plex(K)@7	cleaved G-G@N-term	0.000574841	1266.78	423.266	1266.78	423.266	3	10
24					0.0404816	99	AEVYLGLAAAESGVPDGAQ	iTRAQ8plex@N-term	cleaved Q-G@C-term	0.0107564	2121.1	708.041	2121.09	708.037	3	10
24					0.0310503	99	NLWNAHLGGR	iTRAQ8plex@N-term	cleaved D-N@N-term	-0.00205219	1440.79	481.27	1440.79	481.27	3	13
24					0.0172766	96.04	TGYSGVVQG	iTRAQ8plex@N-term	cleaved G-W@C-term	-0.00144503	1170.62	586.316	1170.62	586.317	2	7
24					0.0141246	98.13	APNYGGVM	iTRAQ8plex@N-term; Oxidation(M)@8	cleaved M-V@C-term	0.000548932	1127.56	564.787	1127.56	564.787	2	8
24					0.0048037	96.3	KQTNQVTVFWGR	iTRAQ8plex@N-term; iTRAQ8plex(K)@1	cleaved A-K@N-term; missed K-Q@1	0.00288728	2071.18	518.803	2071.18	518.802	4	14
24					0.00261361	97.58	VDGIDFYIDNGAPDHYDELAR	iTRAQ8plex@N-term; Deamidated(N)@10	cleaved A-V@N-term	0.00340462	2699.27	900.764	2699.27	900.763	3	9
25	52.36	tr|C5Z484|C5Z484_SORBI	Uncharacterized protein	15	2	99	DFYAFMAPYVSSNPR	iTRAQ8plex@N-term		-0.00361908	2068	690.341	2068	690.342	3	9
25					2	99	GVWANIFSK	iTRAQ8plex@N-term; iTRAQ8plex(K)@9		0.00659411	1628.96	543.993	1628.95	543.991	3	10
25					2	99	IGGVPESATPFPHR	iTRAQ8plex@N-term		0.00172563	1767.96	590.327	1767.96	590.326	3	16
25					2	99	KYGLAIDNVVDAVLVDAK	iTRAQ8plex@N-term; iTRAQ8plex(K)@1; iTRAQ8plex(K)@18	missed K-Y@1	-0.00604709	2814.66	704.671	2814.66	704.673	4	11
25					2	99	LAQPNAGLMILDPYGGAR	iTRAQ8plex@N-term; Oxidation(M)@9		-0.0037787	2176.16	726.393	2176.16	726.395	3	14
25					2	99	LVPVPATVTVFNVPVSASQGAVDVVTR	iTRAQ8plex@N-term		0.00618422	3025.72	606.151	3025.71	606.15	5	14
25					2	99	NTMGSDVFWAIR	iTRAQ8plex@N-term; Oxidation(M)@3		-0.00295241	1715.86	572.96	1715.86	572.961	3	11
25					2	99	QTSTAWVDSGATLGELYYAVGK	iTRAQ8plex@N-term; iTRAQ8plex(K)@22		-0.00374167	2924.53	975.852	2924.54	975.853	3	16
25					2	99	SERPEVFAVLDLSNLR	iTRAQ8plex@N-term		-0.00266476	2148.18	717.068	2148.18	717.069	3	18
25					2	99	SQIDPDDYFR	iTRAQ8plex@N-term		-0.00205909	1558.76	780.385	1558.76	780.386	2	14
25					2	99	TTAASVFSSGYK	iTRAQ8plex@N-term; iTRAQ8plex(K)@12		0.00224475	1826.01	609.676	1826	609.675	3	13
25					2	99	WQQVAPSLPDDLFIR	iTRAQ8plex@N-term		0.00172819	2088.13	697.052	2088.13	697.051	3	18
25					2	99	YGLAIDNVVDAVLVDAK	iTRAQ8plex@N-term; iTRAQ8plex(K)@17		-0.00471859	2382.36	795.126	2382.36	795.128	3	9
25					1.61979	98.41	GGGGESFGVVLSWQVK	iTRAQ8plex@N-term; iTRAQ8plex(K)@16		-0.00808128	2214.22	739.08	2214.23	739.083	3	9
25					0.301899	98.05	AGVLYNIQYMNFWSMAGGDGAVQTK	iTRAQ8plex@N-term; Oxidation(M)@10; Oxidation(M)@15; iTRAQ8plex(K)@25		0.0144769	3360.69	841.179	3360.67	841.176	4	10
26	54.35	tr|C5XBP7|C5XBP7_SORBI	Uncharacterized protein	16	2	99	APSDLHALLSVK	iTRAQ8plex@N-term; iTRAQ8plex(K)@12	cleaved C-A@N-term	-0.00119358	1858.11	465.535	1858.11	465.536	4	8
26					2	99	GTVPLSLER	iTRAQ8plex@N-term		0.000812395	1274.75	638.383	1274.75	638.382	2	12
26					2	99	HNQLTGTIPAGLVQGQFR	iTRAQ8plex@N-term; Deamidated(N)@2		0.00215299	2241.22	561.312	2241.22	561.312	4	15
26					2	99	LDLSYNR	iTRAQ8plex@N-term		0.00143026	1183.65	592.833	1183.65	592.832	2	11
26					2	99	LEFLTISHTSVSGAIPESLTR	iTRAQ8plex@N-term		0.00570086	2561.41	854.809	2561.4	854.808	3	12
26					2	99	LTGDPSHLFVAGR	iTRAQ8plex@N-term	cleaved R-P@C-term	0.00122736	1672.92	558.648	1672.92	558.647	3	12
26					2	99	LTGDPSHLFVAGRPIGK	iTRAQ8plex@N-term; iTRAQ8plex(K)@17		0.00505137	2372.38	594.103	2372.38	594.102	4	15
26					2	99	LVFPPELTYLDLSHNHIR	iTRAQ8plex@N-term; Deamidated(N)@15		0.000350702	2468.34	618.092	2468.34	618.092	4	14
26					2	99	QLTGTIPAGLVQGQFR	iTRAQ8plex@N-term	cleaved N-Q@N-term	-0.00175101	1989.13	664.051	1989.13	664.051	3	13
26					2	99	SLDLRHNQLTGTIPAGLVQGQFR	iTRAQ8plex@N-term	missed R-H@5	-0.00847067	2824.55	707.145	2824.56	707.148	4	12
26					2	99	SLDSVDLSSNQLTGTIPASFADLPNLR	iTRAQ8plex@N-term; Deamidated(N)@10		0.00438507	3135.63	628.133	3135.62	628.132	5	15
26					2	99	SLILSYNQLTGPIPR	iTRAQ8plex@N-term; iTRAQ8plex(Y)@6		0.00291507	2279.35	570.845	2279.35	570.844	4	11
26					2	99	VDLSWNYLDFDLSK	iTRAQ8plex@N-term; iTRAQ8plex(K)@14		0.0045269	2322.24	775.087	2322.24	775.086	3	16
26					0.231362	99	LTGTIPASFADLPNLR	iTRAQ8plex@N-term	cleaved Q-L@N-term	-0.00891201	1989.11	664.044	1989.12	664.047	3	14
26					0.170696	99	SSNQLTGTIPASFADLPNLR	iTRAQ8plex@N-term	cleaved L-S@N-term	-0.00895364	2405.28	802.766	2405.29	802.769	3	10
26					0.0132283	99	SLDSVDLSSNQ	iTRAQ8plex@N-term	cleaved Q-L@C-term	-0.00328033	1467.73	734.874	1467.74	734.875	2	8
27	42.23	tr|A0A1B6QCB0|A0A1B6QCB0_SORBI	Alpha-amylase	14	2	99	APGVIGWWPAK	iTRAQ8plex@N-term; iTRAQ8plex(K)@11		-0.008306	1789.04	597.355	1789.05	597.357	3	11
27					2	99	FDFAK	iTRAQ8plex@N-term; iTRAQ8plex(K)@5		0.00180687	1234.72	412.58	1234.72	412.58	3	7
27					2	99	GILNAAVEGELWR	iTRAQ8plex@N-term; Deamidated(N)@4		-0.0064259	1731.94	578.321	1731.95	578.323	3	9
27					2	99	GYSAEVAK	iTRAQ8plex@N-term; iTRAQ8plex(K)@8		-0.00367582	1431.81	716.915	1431.82	716.916	2	10
27					2	99	LIDPQGK	iTRAQ8plex@N-term; iTRAQ8plex(K)@7		0.000770839	1377.84	460.289	1377.84	460.289	3	9
27					2	99	LYDLDASK	iTRAQ8plex@N-term; iTRAQ8plex(K)@8		-0.00662869	1531.86	511.629	1531.87	511.631	3	9
27					2	99	QALVDWVDK	iTRAQ8plex@N-term; iTRAQ8plex(K)@9		-0.00452793	1680.96	561.328	1680.97	561.329	3	11
27					2	99	QALVDWVDKVGGAASPATVFDFTTK	iTRAQ8plex@N-term; iTRAQ8plex(K)@9; iTRAQ8plex(K)@25	missed K-V@9	-0.00234135	3534.95	707.997	3534.95	707.997	5	15
27					2	99	QSGGWYNLLMGK	iTRAQ8plex@N-term; Oxidation(M)@10; iTRAQ8plex(K)@12		-0.00551491	1977.05	660.026	1977.06	660.027	3	10
27					2	99	SDLGFDAWR	iTRAQ8plex@N-term		-0.00252653	1369.69	457.571	1369.69	457.572	3	11
27					2	99	SLIAAFHGK	iTRAQ8plex@N-term; iTRAQ8plex(K)@9		-0.00516091	1550.93	517.985	1550.94	517.987	3	12
27					2	99	VGGAASPATVFDFTTK	iTRAQ8plex@N-term; iTRAQ8plex(K)@16		-0.00300286	2176.2	726.406	2176.2	726.407	3	19
27					2	99	YGTAAELK	iTRAQ8plex@N-term; iTRAQ8plex(K)@8		-6.65751e-05	1459.85	487.624	1459.85	487.624	3	11
27					0.126679	99	GVIGWWPAK	iTRAQ8plex@N-term; iTRAQ8plex(K)@9	cleaved P-G@N-term	-0.00808737	1620.95	541.325	1620.96	541.327	3	8
28	29.15	tr|C5Z240|C5Z240_SORBI	Uncharacterized protein	15	2	99	AAGGFGGITVNNR	iTRAQ8plex@N-term; Deamidated(N)@11		-0.00440225	1537.81	513.611	1537.82	513.612	3	16
28					2	99	DQIGSFFYFPPLGMQR	iTRAQ8plex@N-term; Oxidation(M)@14		0.00146355	2222.11	741.712	2222.11	741.712	3	13
28					2	99	DVYTLDFPTMPIDGPPVIR	iTRAQ8plex@N-term; Oxidation(M)@10		0.00191364	2465.28	822.769	2465.28	822.768	3	16
28					2	99	FRVHNVGVSTSLNLR	iTRAQ8plex@N-term	missed R-V@2	-0.0132095	2002.12	501.538	2002.14	501.542	4	8
28					2	99	LADLYDK	iTRAQ8plex@N-term; iTRAQ8plex(K)@7		-0.00283681	1444.84	482.619	1444.84	482.62	3	7
28					2	99	LADLYDKK	iTRAQ8plex@N-term; iTRAQ8plex(K)@7; iTRAQ8plex(K)@8	missed K-K@7	-0.0017247	1877.14	470.292	1877.14	470.292	4	9
28					2	99	LRNEPPVIIDGK	iTRAQ8plex@N-term; iTRAQ8plex(K)@12	missed R-N@2	-0.00204892	1958.18	490.551	1958.18	490.552	4	8
28					2	99	NEPPVIIDGK	iTRAQ8plex@N-term; iTRAQ8plex(K)@10		-0.00188627	1688.99	564.004	1688.99	564.005	3	9
28					2	99	TENLDTWYLGQETYIR	iTRAQ8plex@N-term; Dioxidation(W)@7		-0.00134708	2337.14	780.055	2337.14	780.055	3	14
28					2	99	TTLSGISYSPPDTPLR	iTRAQ8plex@N-term		-0.00155813	2008.08	503.026	2008.08	503.027	4	12
28					2	99	VHNVGVSTSLNLR	iTRAQ8plex@N-term		-0.00579437	1698.96	567.328	1698.97	567.33	3	15
28					2	99	VTGVAILQYSNSK	iTRAQ8plex@N-term; Deamidated(N)@11; iTRAQ8plex(K)@13		0.00357044	1988.14	498.043	1988.14	498.042	4	11
28					0.920819	97.92	LADLYDKKDVYTLDFPTMPIDGPPVIR	iTRAQ8plex@N-term; iTRAQ8plex(K)@7; iTRAQ8plex(K)@8; Oxidation(M)@18	missed K-K@7; missed K-D@8	0.000960668	4020.21	671.042	4020.21	671.041	6	9
28					0.0867161	97.85	VTGVAILQYSN	iTRAQ8plex@N-term	cleaved N-S@C-term	-0.00510805	1467.82	734.917	1467.82	734.919	2	6
28					0.0624821	96.96	ITASPLGVPQQVIAINK	iTRAQ8plex@N-term; iTRAQ8plex(K)@17	cleaved Y-I@N-term	-0.0212947	2356.41	590.11	2356.43	590.115	4	8
29	63.58	tr|C5X5K6|C5X5K6_SORBI	Peroxidase	19	2	99	DSTASFPSETTDLPAPTSSLQQLLSLFSNK	iTRAQ8plex@N-term; iTRAQ8plex(K)@30		0.0050097	3789.98	948.503	3789.98	948.502	4	17
29					2	99	DSVVALGGPSWTVLLGR	iTRAQ8plex@N-term		-0.0169665	2030.13	677.717	2030.15	677.723	3	10
29					2	99	DSVVALGGPSWTVLLGRR	iTRAQ8plex@N-term	missed R-R@17	0.00378438	2186.25	729.758	2186.25	729.757	3	26
29					2	99	FDVIDSIK	iTRAQ8plex@N-term; iTRAQ8plex(K)@8		-0.00234609	1543.9	515.642	1543.91	515.643	3	10
29					2	99	LACGIVNSS	iTRAQ8plex@N-term; Carbamidomethyl(C)@3		-0.0121495	1223.64	612.826	1223.65	612.832	2	8
29					2	99	MGNLSPLTGTDGEIR	iTRAQ8plex@N-term; Oxidation(M)@1		-0.00105853	1879.96	470.997	1879.96	470.998	4	10
29					2	99	NLDATDMVALSGAHTIGQAQ	iTRAQ8plex@N-term	cleaved Q-C@C-term	-0.00251918	2316.17	773.063	2316.17	773.063	3	15
29					2	99	RDSTASFPSETTDLPAPTSSLQQLLSLFSNK	iTRAQ8plex@N-term; iTRAQ8plex(K)@31	missed R-D@1	0.00460302	3946.08	987.528	3946.08	987.527	4	17
29					2	99	RFDVIDSIK	Delta:H(2)C(2)@N-term; iTRAQ8plex(K)@9	missed R-F@1	-0.00717955	1421.81	474.944	1421.82	474.947	3	9
29					2	99	SGVDAAVMQEAR	iTRAQ8plex@N-term; Oxidation(M)@8		0.00497328	1552.79	518.603	1552.78	518.601	3	14
29					2	99	TGASLLR	iTRAQ8plex@N-term		-0.004717	1020.62	511.317	1020.62	511.319	2	11
29					1.14267	96.17	AQVEAVCPGVVSCADILAVAAR	iTRAQ8plex@N-term; Carbamidomethyl(C)@7; Carbamidomethyl(C)@13		0.00916968	2559.35	854.125	2559.35	854.122	3	9
29					0.950782	99	NLDATDMVALSGAH	iTRAQ8plex@N-term; Oxidation(M)@7	cleaved H-T@C-term	0.00787003	1733.86	578.962	1733.86	578.959	3	12
29					0.910095	99	FASSASAFTSAFTAAMVK	iTRAQ8plex@N-term; iTRAQ8plex(K)@18	cleaved N-F@N-term	-0.00203325	2402.27	801.765	2402.28	801.766	3	16
29					0.421361	99	LSPLTGTDGEIR	iTRAQ8plex@N-term	cleaved N-L@N-term	0.00245455	1561.86	521.629	1561.86	521.628	3	12
29					0.308919	99	STDSTVSNFASSASAFTSAFTAAMVK	iTRAQ8plex@N-term; iTRAQ8plex(K)@26	cleaved G-S@N-term	-0.0140807	3193.59	799.405	3193.61	799.409	4	13
29					0.130182	99	SSASAFTSAFTAAMVK	iTRAQ8plex@N-term; iTRAQ8plex(K)@16	cleaved A-S@N-term	-0.0116742	2184.16	729.06	2184.17	729.064	3	10
29					0.00833099	99	NLSPLTGTDGEIR	iTRAQ8plex@N-term	cleaved G-N@N-term	-0.00217434	1675.9	559.641	1675.9	559.642	3	10
29					0.00217692	99	RDSVVALGGPSWTVLLGR	Carbamidomethyl@N-term	cleaved A-R@N-term; missed R-D@1	0.0172259	1939.08	647.368	1939.06	647.362	3	13
30	55.05	tr|C5XB39|C5XB39_SORBI	Uncharacterized protein	15	2	99	AANYGGFMIWDR	iTRAQ8plex@N-term; Deamidated(N)@3; Oxidation(M)@8		-0.00148058	1720.82	574.613	1720.82	574.613	3	11
30					2	99	AATDLADYLWYAYFPAPTPR	iTRAQ8plex@N-term		-0.00383076	2605.31	869.445	2605.32	869.446	3	21
30					2	99	AGVHRPFGDAYVDGLDFFLDR	iTRAQ8plex@N-term		-0.00193642	2670.35	668.594	2670.35	668.595	4	15
30					2	99	GSPAYYDVLAK	iTRAQ8plex@N-term; iTRAQ8plex(K)@11		-0.00565189	1791	598.006	1791	598.008	3	10
30					2	99	GSPAYYDVLAKR	iTRAQ8plex@N-term; iTRAQ8plex(K)@11	missed K-R@11	-0.00353182	1947.1	650.041	1947.1	650.042	3	11
30					2	99	LWSYNK	iTRAQ8plex@N-term; iTRAQ8plex(K)@6		-0.00240749	1417.82	709.915	1417.82	709.916	2	8
30					2	99	LYYGVVPVVQK	iTRAQ8plex@N-term; iTRAQ8plex(K)@11	cleaved N-L@N-term	-0.00702434	1872.13	625.049	1872.13	625.052	3	11
30					2	99	NLYYGVVPVVQK	iTRAQ8plex@N-term; Deamidated(N)@1; iTRAQ8plex(K)@12		-0.00214233	1987.16	663.393	1987.16	663.394	3	12
30					2	99	TGQVTVFWGR	iTRAQ8plex@N-term		0.00305313	1453.8	485.608	1453.8	485.607	3	9
30					2	99	TPVQLSATPR	iTRAQ8plex@N-term		-0.0014017	1372.8	458.606	1372.8	458.607	3	8
30					2	99	VLATGLVTR	iTRAQ8plex@N-term		0.000101826	1232.78	617.395	1232.78	617.395	2	14
30					1.38722	97.64	WTAAFPEDSIYVGLPASEQTVGYVHPK	iTRAQ8plex@N-term; iTRAQ8plex(K)@27		-0.0278717	3569.84	893.467	3569.87	893.474	4	9
30					0.162412	99	DAYVDGLDFFLDR	iTRAQ8plex@N-term	cleaved G-D@N-term	-0.0153737	1848.9	617.309	1848.92	617.314	3	13
30					0.0457575	99	TGKTGQVTVFWGR	iTRAQ8plex@N-term; iTRAQ8plex(K)@3	cleaved A-T@N-term; missed K-T@3	-0.00799203	2044.16	512.047	2044.17	512.049	4	11
30					0.0385789	97.2	GVVPVVQK	iTRAQ8plex@N-term; iTRAQ8plex(K)@8	cleaved Y-G@N-term	-0.00634366	1432.92	478.646	1432.92	478.648	3	7
31	23.51	tr|C5XWE5|C5XWE5_SORBI	Uncharacterized protein	11	2	99	ALDDSGYSK	iTRAQ8plex@N-term; iTRAQ8plex(K)@9		0.00145119	1562.84	521.955	1562.84	521.954	3	11
31					2	99	APVIVAK	iTRAQ8plex@N-term; iTRAQ8plex(K)@7		-0.000163004	1304.86	435.962	1304.86	435.962	3	9
31					2	99	DAAPSSLADIK	iTRAQ8plex@N-term; iTRAQ8plex(K)@11		-0.0140409	1694.95	848.484	1694.97	848.49	2	9
31					2	99	GANVDGVITDFPGTAHR	iTRAQ8plex@N-term		0.00358435	2030.05	677.691	2030.05	677.69	3	19
31					2	99	LSDFLTFAK	iTRAQ8plex@N-term; iTRAQ8plex(K)@9		-0.000929234	1648.96	550.662	1648.96	550.662	3	10
31					2	99	NLKPMISNPAIGFNQYR	iTRAQ8plex@N-term; iTRAQ8plex(K)@3; Oxidation(M)@5		0.00180071	2586.42	647.613	2586.42	647.612	4	15
31					2	99	SQFASQVTTINDLK	iTRAQ8plex@N-term; iTRAQ8plex(K)@14		-0.00173858	2159.2	720.742	2159.2	720.742	3	11
31					2	99	SYIWPVTPDNYLLPYTSVVDDAHK	iTRAQ8plex@N-term; iTRAQ8plex(K)@24		0.000563488	3400.78	851.202	3400.78	851.202	4	16
31					2	99	TFASGILVPK	iTRAQ8plex@N-term; iTRAQ8plex(K)@10		-0.00170395	1640.01	547.677	1640.01	547.678	3	9
31					2	99	TLSGKAPVIVAK	iTRAQ8plex@N-term; iTRAQ8plex(K)@5; iTRAQ8plex(K)@12	missed K-A@5	-0.019459	2095.33	699.451	2095.35	699.457	3	9
31					2	99	YNLVYMIEENVR	iTRAQ8plex@N-term		-0.00421079	1845.96	616.326	1845.96	616.327	3	13
32	35.47	tr|C5Z6U1|C5Z6U1_SORBI	Uncharacterized protein	13	2	99	AWLVQSIPTDMPHLR	iTRAQ8plex@N-term; Oxidation(M)@11		5.51675e-05	2083.12	695.38	2083.12	695.38	3	10
32					2	99	DVYIGSANNDWK	iTRAQ8plex@N-term; iTRAQ8plex(K)@12		0.00645897	1989.05	664.023	1989.04	664.021	3	10
32					2	99	FGADEGR	iTRAQ8plex@N-term		-0.00165185	1054.53	528.274	1054.54	528.275	2	9
32					2	99	FQADEQGWVDTINSVK	iTRAQ8plex@N-term; Deamidated(N)@13; iTRAQ8plex(K)@16		-0.00603745	2445.26	816.093	2445.26	816.095	3	11
32					2	99	LIVAYWAHFIPNTEK	iTRAQ8plex@N-term; iTRAQ8plex(K)@15		0.00205532	2409.37	603.35	2409.37	603.349	4	11
32					2	99	QAWDKEWQVSR	Gln->pyro-Glu@N-term; iTRAQ8plex(K)@5	missed K-E@5	0.00165818	1718.87	573.964	1718.87	573.963	3	11
32					2	99	SGDYGFSESDMKR	iTRAQ8plex@N-term; iTRAQ8plex(K)@12	missed K-R@12	-0.00684206	2086.02	696.347	2086.03	696.349	3	10
32					2	99	SPIPLSVDIPYVDGYPALANPEMIDVSFETPGYK	iTRAQ8plex@N-term; Oxidation(M)@23; iTRAQ8plex(K)@34		-0.0144368	4318.21	1080.56	4318.22	1080.56	4	15
32					2	99	STQEHYLSYLSFAPPEVTFGK	iTRAQ8plex@N-term; iTRAQ8plex(K)@21		0.00180378	3008.58	753.151	3008.57	753.151	4	15
32					2	99	YAVSDVR	iTRAQ8plex@N-term		0.00225216	1112.62	557.315	1112.61	557.314	2	9
32					1.67778	98.68	ALENAADR	iTRAQ8plex@N-term		-0.00319892	1162.62	582.318	1162.62	582.32	2	11
32					1.17393	95.78	LGGIVR	iTRAQ8plex@N-term		-0.00790223	917.589	459.802	917.596	459.806	2	9
32					0.756962	97.27	SPIPLSVDIPYVDGYPALANPEMIDVSFETPGYKK	iTRAQ8plex@N-term; Oxidation(M)@23; iTRAQ8plex(K)@34; iTRAQ8plex(K)@35	missed K-K@34	0.00625073	4750.53	951.113	4750.52	951.112	5	11
33	55.31	tr|C5YBE9|C5YBE9_SORBI	Uncharacterized protein	19	2	99	AIGFNGLANPN	iTRAQ8plex@N-term; Deamidated(N)@5	cleaved N-K@C-term	0.00492842	1391.74	696.877	1391.74	696.875	2	10
33					2	99	AIGFNGLANPNK	iTRAQ8plex@N-term; Deamidated(N)@5; iTRAQ8plex(K)@12		0.00315044	1824.04	609.02	1824.04	609.019	3	15
33					2	99	AIGFNGLANPNKVAQDAVIAFK	iTRAQ8plex@N-term; Deamidated(N)@5; iTRAQ8plex(K)@12; iTRAQ8plex(K)@22	missed K-V@12	-0.00211493	3170.82	793.712	3170.82	793.713	4	13
33					2	99	GPLQISWNYNYGPAGK	iTRAQ8plex@N-term; Dioxidation(W)@7; iTRAQ8plex(K)@16		0.00415584	2404.27	602.074	2404.26	602.073	4	10
33					2	99	NTAQMNAR	iTRAQ8plex@N-term		-0.000652207	1208.62	605.319	1208.62	605.319	2	11
33					2	99	SAFLSAANSYK	iTRAQ8plex@N-term; Deamidated(N)@8; iTRAQ8plex(K)@11		0.00388627	1766.97	442.75	1766.97	442.749	4	8
33					2	99	SFGGGSVAGK	iTRAQ8plex@N-term; iTRAQ8plex(K)@10		0.00247683	1473.84	492.288	1473.84	492.287	3	10
33					2	99	SSGSSSSGGGNVGSVVTDAFFNGIK	iTRAQ8plex@N-term; Deamidated(N)@22; iTRAQ8plex(K)@25		0.00192571	2926.48	732.627	2926.48	732.627	4	21
33					2	99	TALWYWTNNVHGVMSQGFGATIR	iTRAQ8plex@N-term; Oxidation(M)@14		-0.00184288	2928.46	977.162	2928.46	977.162	3	11
33					2	99	VAQDAVIAFK	iTRAQ8plex@N-term; iTRAQ8plex(K)@10		-0.00719056	1669	557.339	1669	557.341	3	8
33					1.61979	98.52	VGYYK	iTRAQ8plex@N-term; iTRAQ8plex(K)@5		-0.000798728	1236.73	619.373	1236.73	619.374	2	8
33					1.20761	99	QLGVDPGPN	iTRAQ8plex@N-term	cleaved N-L@C-term	-0.00170659	1199.64	600.829	1199.65	600.83	2	10
33					0.716699	99	REIAAFFAH	iTRAQ8plex@N-term	cleaved H-V@C-term; missed R-E@1	0.000165836	1364.75	455.924	1364.75	455.924	3	6
33					0.416801	99	VGSVVTDAFFNGIK	iTRAQ8plex@N-term; Deamidated(N)@11; iTRAQ8plex(K)@14	cleaved N-V@N-term	-0.00803967	2062.15	688.39	2062.16	688.393	3	13
33					0.0560111	99	AIGFNGLAN	iTRAQ8plex@N-term; Deamidated(N)@5	cleaved N-P@C-term	-0.00636202	1180.63	591.324	1180.64	591.327	2	8
33					0.0254883	98.79	YNYGPAGK	iTRAQ8plex@N-term; iTRAQ8plex(K)@8	cleaved N-Y@N-term	0.00290985	1476.82	493.281	1476.82	493.28	3	8
33					0.0136762	99	NVHGVMSQGFGATIR	iTRAQ8plex@N-term; Oxidation(M)@6	cleaved N-N@N-term	-0.00251444	1892.98	632.001	1892.98	632.002	3	13
33					0.00744649	99	VHGVMSQGFGATIR	iTRAQ8plex@N-term; Oxidation(M)@5	cleaved N-V@N-term	-0.0063964	1778.93	593.985	1778.94	593.987	3	10
33					0.000434506	97.14	GGNVGSVVTDAFFNGIK	iTRAQ8plex@N-term; Deamidated(N)@14; iTRAQ8plex(K)@17	cleaved G-G@N-term	-0.0149405	2290.23	764.416	2290.24	764.421	3	9
34	68.16	tr|A0A1B6QEI0|A0A1B6QEI0_SORBI	Uncharacterized protein	14	2	99	ANNLVFVSGVLGLNPETGK	iTRAQ8plex@N-term; Deamidated(N)@3; iTRAQ8plex(K)@19		0.00230835	2537.43	846.818	2537.43	846.818	3	16
34					2	99	APAALGPYSQAIK	iTRAQ8plex@N-term; iTRAQ8plex(K)@13		-0.0116954	1894.1	948.058	1894.11	948.064	2	11
34					2	99	ASGASYSSVVK	iTRAQ8plex@N-term; iTRAQ8plex(K)@11		-0.00104143	1662.94	555.32	1662.94	555.321	3	12
34					2	99	EAVQTEKAPAALGPYSQAIK	iTRAQ8plex@N-term; iTRAQ8plex(K)@7; iTRAQ8plex(K)@20	missed K-A@7	-0.00341923	2983.71	746.934	2983.71	746.935	4	10
34					2	99	FVSENVEEQTEQVMK	iTRAQ8plex@N-term; Oxidation(M)@14; iTRAQ8plex(K)@15		0.00826272	2420.24	807.755	2420.24	807.752	3	13
34					2	99	NMGEILK	iTRAQ8plex@N-term; iTRAQ8plex(K)@7		0.000970034	1411.83	471.618	1411.83	471.618	3	11
34					2	99	STYQVAALPLNAR	iTRAQ8plex@N-term; Deamidated(N)@11		-0.00454668	1707.94	570.321	1707.95	570.323	3	12
34					2	99	TTIMLADLQDFK	iTRAQ8plex@N-term; Oxidation(M)@4; iTRAQ8plex(K)@12		-0.00038224	2019.12	674.046	2019.12	674.046	3	11
34					2	99	TTIMLADLQDFKK	iTRAQ8plex@N-term; iTRAQ8plex(K)@12; iTRAQ8plex(K)@13	missed K-K@12	-0.000404927	2435.42	609.863	2435.42	609.863	4	10
34					2	99	VNEVYGKYFPAPAPAR	iTRAQ8plex@N-term; iTRAQ8plex(K)@7	missed K-Y@7	-8.87629e-05	2386.33	597.589	2386.33	597.589	4	7
34					2	99	YFPAPAPAR	iTRAQ8plex@N-term		0.00537944	1292.72	647.369	1292.72	647.366	2	12
34					1.55284	99	VNEVYGK	iTRAQ8plex@N-term; Deamidated(N)@2; iTRAQ8plex(K)@7		-0.000756469	1416.81	473.276	1416.81	473.276	3	7
34					0.245652	99	STSATAVK	iTRAQ8plex@N-term; iTRAQ8plex(K)@8	cleaved L-S@N-term	-0.00730716	1371.81	458.278	1371.82	458.28	3	10
34					0.0846002	99	AALGPYSQAIK	iTRAQ8plex@N-term; iTRAQ8plex(K)@11	cleaved P-A@N-term	-0.00803976	1726.02	576.346	1726.02	576.349	3	11
35	68.64	tr|A0A1B6QD03|A0A1B6QD03_SORBI	Uncharacterized protein	12	2	99	AGEEGLDGGAR	iTRAQ8plex@N-term		0.00691715	1334.68	668.347	1334.67	668.344	2	11
35					2	99	AGVVAVSVNYR	iTRAQ8plex@N-term		0.00252401	1437.83	480.283	1437.82	480.282	3	11
35					2	99	AYYAALR	iTRAQ8plex@N-term		-0.00289581	1130.64	566.325	1130.64	566.327	2	10
35					2	99	DVTIDPSTGVAAR	iTRAQ8plex@N-term		-0.00211546	1604.87	535.962	1604.87	535.963	3	9
35					2	99	GVALLDPYFQGR	iTRAQ8plex@N-term		-0.00219423	1638.9	547.308	1638.9	547.308	3	9
35					2	99	LFLAGDSAGGNIAHNLALR	iTRAQ8plex@N-term		0.0014881	2213.22	738.749	2213.22	738.748	3	14
35					2	99	LMGTNVVAASSDALTGVTSR	iTRAQ8plex@N-term; Oxidation(M)@2		-0.00512664	2269.18	757.402	2269.19	757.404	3	15
35					2	99	LVAFINRDD	iTRAQ8plex@N-term	missed R-D@7	-0.00885002	1365.75	456.256	1365.76	456.259	3	6
35					2	99	SPVGADSTDPAYLQSAAR	iTRAQ8plex@N-term		0.000260486	2109.06	704.029	2109.06	704.029	3	13
35					2	99	VLVTVSGQDR	iTRAQ8plex@N-term		0.00177116	1376.79	459.939	1376.79	459.938	3	10
35					2	99	WVLASAAAGSGSDPWLSQYGDLSR	iTRAQ8plex@N-term		-0.000314555	2797.4	933.473	2797.4	933.473	3	13
35					1.33724	96.89	YPINHPYADPLLLPASSWQHLGASR	iTRAQ8plex@N-term		0.0147423	3106.64	777.668	3106.63	777.665	4	10
36	34.88	tr|C5Z8N0|C5Z8N0_SORBI	Uncharacterized protein	15	2	99	AINGDVGTLATDGSK	iTRAQ8plex@N-term; Deamidated(N)@3; iTRAQ8plex(K)@15		0.00465767	2027.1	676.709	2027.1	676.707	3	12
36					2	99	AVLLPTELSK	iTRAQ8plex@N-term; iTRAQ8plex(K)@10	cleaved D-A@N-term	-0.00955019	1678.04	560.354	1678.05	560.357	3	10
36					2	99	EVPSDIAVLQVK	iTRAQ8plex@N-term; iTRAQ8plex(K)@12		0.00254179	1905.14	636.055	1905.14	636.054	3	15
36					2	99	LGSIQGGFAQVTSLYQATGK	iTRAQ8plex@N-term; iTRAQ8plex(K)@20		0.00496883	2633.47	659.375	2633.46	659.373	4	16
36					2	99	LPTAFYQR	iTRAQ8plex@N-term		0.00368312	1298.73	650.374	1298.73	650.372	2	9
36					2	99	QTITVLAVDNAVMAR	iTRAQ8plex@N-term; Deamidated(N)@10; Oxidation(M)@13		-0.000536895	1922.04	641.689	1922.04	641.689	3	14
36					2	99	SIKEVPSDIAVLQVK	iTRAQ8plex@N-term; iTRAQ8plex(K)@3; iTRAQ8plex(K)@15	missed K-E@3	-0.00861308	2537.55	846.856	2537.56	846.859	3	9
36					2	99	VAAFTPSTGPSNR	iTRAQ8plex@N-term		-0.00167807	1607.86	804.935	1607.86	804.936	2	15
36					2	99	VAAFTPSTGPSNRLPTAFYQR	iTRAQ8plex@N-term	missed R-L@13	-0.00570794	2584.36	647.098	2584.37	647.1	4	11
36					1.85387	99	LAVLLYHGVAAHYSAQSLK	iTRAQ8plex@N-term; iTRAQ8plex(Y)@6; iTRAQ8plex(K)@19		0.00377538	2952.74	591.554	2952.73	591.554	5	10
36					1.58503	98.44	ADGDTVK	iTRAQ8plex@N-term; iTRAQ8plex(K)@7		0.0026616	1312.75	438.59	1312.74	438.589	3	7
36					0.47237	99	VLLDYFDAAK	iTRAQ8plex@N-term; iTRAQ8plex(K)@10	cleaved H-V@N-term	-0.00283576	1762.01	588.344	1762.01	588.345	3	13
36					0.28567	99	IDAVLLPTELSK	iTRAQ8plex@N-term; iTRAQ8plex(K)@12	cleaved L-I@N-term	-0.000107335	1906.16	636.394	1906.16	636.394	3	10
36					0.10902	99	VSTGAAAEIDSR	iTRAQ8plex@N-term	cleaved L-V@N-term	-0.0226252	1479.76	494.261	1479.78	494.268	3	11
36					0.0048037	95.15	LPTELSK	iTRAQ8plex@N-term; iTRAQ8plex(K)@7	cleaved L-L@N-term	-0.00799862	1394.85	465.958	1394.86	465.96	3	9
37	31.88	tr|C5WSY5|C5WSY5_SORBI	Uncharacterized protein	13	2	99	AADAWVATTLLPFRGNPR	iTRAQ8plex@N-term	missed R-G@14	0.00110647	2259.24	754.089	2259.24	754.088	3	13
37					2	99	HLASGAGTPR	iTRAQ8plex@N-term		0.00228772	1269.71	424.245	1269.71	424.244	3	11
37					2	99	LVPAMANVHR	iTRAQ8plex@N-term		-0.00200138	1410.81	471.276	1410.81	471.276	3	11
37					2	99	NAATYNR	iTRAQ8plex@N-term		-0.000165766	1112.59	557.301	1112.59	557.301	2	11
37					2	99	SAGASAVR	iTRAQ8plex@N-term		-0.00199836	1021.58	511.797	1021.58	511.798	2	13
37					2	99	STAEHILGVNYGTLGDNLPLPQR	iTRAQ8plex@N-term	cleaved A-S@N-term	-0.00268217	2768.47	693.126	2768.48	693.126	4	12
37					2	99	VAPAMVFALFNEDLK	iTRAQ8plex@N-term; Oxidation(M)@5; iTRAQ8plex(K)@15		0.00104372	2288.27	763.764	2288.27	763.764	3	18
37					2	99	VAPAMVFALFNEDLKWGPGTER	iTRAQ8plex@N-term; Oxidation(M)@5; iTRAQ8plex(K)@15	missed K-W@15	-0.00151135	3071.64	768.916	3071.64	768.916	4	10
37					2	99	YLFVGNEVLSDPTAR	iTRAQ8plex@N-term		-0.000555633	1984.06	662.36	1984.06	662.36	3	15
37					1.48149	98.06	WGPGTER	iTRAQ8plex@N-term		0.00164935	1105.58	553.799	1105.58	553.798	2	8
37					1.30103	99	AADAWVATTLLPFR	iTRAQ8plex@N-term; Dioxidation(W)@5		-0.00255161	1867.01	623.345	1867.01	623.346	3	14
37					0.464706	99	AADAWVATTLLPFRGN	iTRAQ8plex@N-term	cleaved N-P@C-term; missed R-G@14	0.00454257	2006.09	669.705	2006.09	669.704	3	11
37					0.295849	99	ASTAEHILGVNYGTLGDNLPLPQR	iTRAQ8plex@N-term	cleaved A-A@N-term	0.00173823	2839.52	710.886	2839.51	710.886	4	15
38	37.5	tr|C5XJT8|C5XJT8_SORBI	Uncharacterized protein	14	2	99	DGDDVVALTESTFEK	iTRAQ8plex@N-term; iTRAQ8plex(K)@15	cleaved A-D@N-term	5.42959e-05	2233.16	745.393	2233.16	745.393	3	12
38					2	99	LDEGVVIANLDADKYR	iTRAQ8plex@N-term; iTRAQ8plex(K)@14	missed K-Y@14	-0.000645626	2398.33	600.59	2398.33	600.59	4	9
38					2	99	TAEALAEFVNTEGGTNVK	iTRAQ8plex@N-term; iTRAQ8plex(K)@18		0.000105839	2458.32	615.586	2458.32	615.586	4	13
38					2	99	VYVNIAK	iTRAQ8plex@N-term; iTRAQ8plex(K)@7		0.0121713	1413.89	472.305	1413.88	472.301	3	7
38					2	99	YGVSGYPTIQWFPK	iTRAQ8plex@N-term; iTRAQ8plex(K)@14		-0.00494164	2250.23	751.082	2250.23	751.084	3	14
38					2	99	YGVTGFPTLK	iTRAQ8plex@N-term; iTRAQ8plex(K)@10		-0.0246307	1689.97	564.33	1689.99	564.338	3	10
38					1.79588	99	SVLIAK	iTRAQ8plex@N-term; iTRAQ8plex(K)@6		-0.00731781	1237.81	413.612	1237.82	413.615	3	8
38					1.74473	99	SLAPTYEK	iTRAQ8plex@N-term; iTRAQ8plex(K)@8		-0.009518	1515.87	506.296	1515.88	506.299	3	8
38					1.56864	98.41	LAPEYER	iTRAQ8plex@N-term		-0.00035342	1180.64	591.327	1180.64	591.327	2	8
38					1.55284	98.53	VASVFK	iTRAQ8plex@N-term; iTRAQ8plex(K)@6		-0.0129149	1257.78	420.267	1257.79	420.271	3	6
38					1.4437	98.31	DLGDFVK	iTRAQ8plex@N-term; iTRAQ8plex(K)@7		-0.00466508	1400.81	467.943	1400.81	467.945	3	6
38					1.12494	95.98	LGASFK	iTRAQ8plex@N-term; iTRAQ8plex(K)@6		-0.00939569	1229.75	410.924	1229.76	410.927	3	7
38					0.88941	99	TAEALAEFVNTEGGTNVKL	iTRAQ8plex@N-term; iTRAQ8plex(K)@18	cleaved L-A@C-term; missed K-L@18	-0.00414	2571.4	858.139	2571.4	858.141	3	19
38					0.00700489	99	TAEALAEFVNTE	iTRAQ8plex@N-term	cleaved E-G@C-term	-0.00681856	1597.81	799.911	1597.81	799.914	2	9
39	37.67	tr|A0A1B6PQR2|A0A1B6PQR2_SORBI	Protein disulfide-isomerase	11	2	99	DFDVAALLK	iTRAQ8plex@N-term; iTRAQ8plex(K)@9		-0.00734522	1598.94	533.988	1598.95	533.99	3	11
39					2	99	EADGIVDYLK	iTRAQ8plex@N-term; iTRAQ8plex(K)@10		-0.00456941	1729.97	577.663	1729.97	577.664	3	11
39					2	99	FIDATTVPR	iTRAQ8plex@N-term		-0.00292498	1322.75	441.923	1322.75	441.924	3	10
39					2	99	LAPEYETAAK	iTRAQ8plex@N-term; iTRAQ8plex(K)@10		-0.0138939	1699.95	567.656	1699.96	567.661	3	11
39					2	99	LAPILEEAATTLQSDEEVVIAK	iTRAQ8plex@N-term; iTRAQ8plex(K)@22		-0.00180954	2947.66	737.921	2947.66	737.922	4	13
39					2	99	TADDIVDFIKK	iTRAQ8plex@N-term; iTRAQ8plex(K)@10; iTRAQ8plex(K)@11	missed K-K@10	-0.00664716	2176.28	545.077	2176.29	545.079	4	8
39					2	99	VTAYDSGR	iTRAQ8plex@N-term		-0.000357228	1171.61	586.814	1171.61	586.814	2	10
39					2	99	VVVADNIHDFVFK	iTRAQ8plex@N-term; iTRAQ8plex(K)@13		-0.00647257	2110.2	528.557	2110.2	528.558	4	13
39					2	99	YEIQGFPTLK	iTRAQ8plex@N-term; iTRAQ8plex(K)@10		-0.0174696	1803.02	602.014	1803.04	602.02	3	11
39					1.92082	99	HDPPIVLAK	iTRAQ8plex@N-term; iTRAQ8plex(K)@9		-0.0118605	1596.97	400.25	1596.98	400.253	4	8
39					1	99	MDATANDVPSEFEVQGYPTMYFVTPSGK	iTRAQ8plex@N-term; Oxidation(M)@1; Oxidation(M)@20; iTRAQ8plex(K)@28		-0.00296686	3720.78	931.201	3720.78	931.202	4	13
40	33.59	tr|C5XQ74|C5XQ74_SORBI	Uncharacterized protein	11	2	99	GGAVAAPVVSGLAQGSGEYFTK	iTRAQ8plex@N-term; iTRAQ8plex(K)@22		-0.00149944	2673.46	535.699	2673.46	535.699	5	12
40					2	99	GGVIVDSGTSVTR	iTRAQ8plex@N-term		0.00174047	1550.86	776.437	1550.86	776.436	2	22
40					2	99	GSLSFPTQISR	iTRAQ8plex@N-term		0.00203555	1495.83	499.618	1495.83	499.617	3	13
40					2	99	LARPSYSALR	iTRAQ8plex@N-term		-0.00579458	1436.83	479.952	1436.84	479.954	3	15
40					2	99	LDPSTGR	iTRAQ8plex@N-term		-0.000308699	1048.58	525.298	1048.58	525.298	2	11
40					2	99	SSTVTFGPPSASAASFTPMVR	iTRAQ8plex@N-term; Oxidation(M)@19		0.00140128	2417.22	806.748	2417.22	806.747	3	20
40					2	99	VGFAPK	iTRAQ8plex@N-term; iTRAQ8plex(K)@6		-0.000907095	1225.76	409.595	1225.76	409.595	3	7
40					2	99	VPGVAESDLR	iTRAQ8plex@N-term		-0.000881872	1345.75	673.882	1345.75	673.883	2	13
40					2	99	VPTVSMHFAGGAEAALPPENYLIPVDSR	iTRAQ8plex@N-term; Oxidation(M)@6		0.00305778	3257.67	815.426	3257.67	815.425	4	13
40					2	99	VVFDGDGQR	iTRAQ8plex@N-term		0.00139758	1295.68	648.847	1295.68	648.846	2	13
40					1.21467	99	METFYYVQLVGISVGGAR	iTRAQ8plex@N-term; Oxidation(M)@1		-0.000200337	2309.2	770.742	2309.2	770.742	3	9
41	46.48	tr|C5WXC7|C5WXC7_SORBI	Alpha-galactosidase	13	2	99	ALADYVHAK	iTRAQ8plex@N-term; iTRAQ8plex(K)@9		-0.00285717	1594.93	532.649	1594.93	532.65	3	11
41					2	99	DILSNSEVIAVNQDSLGVQGK	iTRAQ8plex@N-term; Deamidated(N)@12; iTRAQ8plex(K)@21		-0.0225242	2794.49	699.631	2794.52	699.637	4	11
41					2	99	ENPATWAGSMGNSWR	iTRAQ8plex@N-term; Oxidation(M)@10		0.00278782	1982.92	661.982	1982.92	661.981	3	12
41					2	99	KAVVLWNR	iTRAQ8plex@N-term; iTRAQ8plex(K)@1	missed K-A@1	-0.00298281	1592.99	532.005	1593	532.006	3	10
41					2	99	LGIYSDAGTR	iTRAQ8plex@N-term		-0.00341888	1355.73	678.873	1355.74	678.875	2	12
41					2	99	QNFPSGIK	iTRAQ8plex@N-term; iTRAQ8plex(K)@8		-0.00450695	1497.87	500.298	1497.88	500.299	3	8
41					2	99	QTADALVNTGLAK	iTRAQ8plex@N-term; iTRAQ8plex(K)@13		-0.00294559	1909.11	637.376	1909.11	637.377	3	9
41					2	99	SHFSIWALAK	iTRAQ8plex@N-term; iTRAQ8plex(K)@10		-0.00364399	1767.03	442.764	1767.03	442.765	4	9
41					2	99	TFSSWGIDYLK	iTRAQ8plex@N-term; iTRAQ8plex(K)@11		0.0028379	1924.06	482.022	1924.06	482.021	4	12
41					2	99	TTDDIADNWGSMTSR	iTRAQ8plex@N-term		-0.00155922	1972.91	658.644	1972.91	658.644	3	16
41					1.13668	99	WASYAGPGGWNDPDMLEVGNGGMSEAEYR	iTRAQ8plex@N-term; Oxidation(M)@15; Deamidated(N)@20		-0.000164805	3436.49	1146.51	3436.49	1146.5	3	14
41					0.872895	97.94	MYVLTPN	iTRAQ8plex@N-term; Oxidation(M)@1		0.0109818	1156.62	579.318	1156.61	579.312	2	7
41					0.661543	96.38	VQSNNGLEVWAGPLSNNR	iTRAQ8plex@N-term; Deamidated(N)@4		-0.00224494	2259.15	754.058	2259.16	754.059	3	8
42	47.11	tr|C5YN91|C5YN91_SORBI	Uncharacterized protein	10	2	99	ESGESVAEYDYLPYFYSR	iTRAQ8plex@N-term		0.0026509	2478.16	827.059	2478.15	827.058	3	14
42					2	99	GIELVLSTEIVK	iTRAQ8plex@N-term; iTRAQ8plex(K)@12		-0.000668957	1908.17	637.066	1908.18	637.066	3	9
42					2	99	GYLFPQNAAR	iTRAQ8plex@N-term; Deamidated(N)@7		-0.00798634	1440.76	481.26	1440.77	481.263	3	8
42					2	99	LLPEWYSEK	iTRAQ8plex@N-term; iTRAQ8plex(K)@9		-0.00535724	1771.99	444.005	1772	444.007	4	9
42					2	99	LTDFGVQGAESNNILYLR	iTRAQ8plex@N-term; Deamidated(N)@12		0.00514305	2314.22	772.413	2314.21	772.411	3	16
42					2	99	LVAAMQAK	iTRAQ8plex@N-term; Oxidation(M)@5; iTRAQ8plex(K)@8		-0.007501	1454.87	485.963	1454.87	485.965	3	7
42					2	99	QGVNPGELAIISK	iTRAQ8plex@N-term; iTRAQ8plex(K)@13		-0.00305698	1933.14	645.388	1933.15	645.389	3	9
42					2	99	TLTSAAGDTFTYETLLIATGSSVIK	iTRAQ8plex@N-term; iTRAQ8plex(K)@25		-0.00637521	3167.74	792.941	3167.74	792.943	4	20
42					2	99	VVGVFLEGGSAEENQAIAK	iTRAQ8plex@N-term; iTRAQ8plex(K)@19		0.00391012	2525.4	632.357	2525.4	632.356	4	9
42					2	99	YVILGGGVAAGYAAR	iTRAQ8plex@N-term		-0.00521466	1740.98	581.333	1740.98	581.335	3	15
43	26.18	tr|A0A1Z5R915|A0A1Z5R915_SORBI	Purple acid phosphatase	12	2	99	AQVGSNLAPLDPAAVR	iTRAQ8plex@N-term		7.48774e-05	1882.06	471.522	1882.06	471.522	4	8
43					2	99	ESYQPR	iTRAQ8plex@N-term		0.0028866	1082.57	542.292	1082.57	542.29	2	9
43					2	99	FMEPITSK	iTRAQ8plex@N-term; iTRAQ8plex(K)@8		-0.000494298	1559.88	780.949	1559.88	780.949	2	12
43					2	99	GGIPTTLDGPFPPATR	iTRAQ8plex@N-term	cleaved C-G@N-term	0.0111074	1900.05	634.356	1900.04	634.353	3	18
43					2	99	IPLMVIEGNHEIEPQGHGGEVTFASYLAR	iTRAQ8plex@N-term; Oxidation(M)@4		-0.0107777	3483.77	871.949	3483.78	871.951	4	15
43					2	99	IPTTLDGPFPPATR	iTRAQ8plex@N-term	cleaved G-I@N-term	-0.00426296	1785.99	596.337	1785.99	596.338	3	13
43					2	99	NQDAYGENSVGDQIYIVR	iTRAQ8plex@N-term		0.0054777	2344.17	782.396	2344.16	782.394	3	17
43					2	99	QGSDDVPLTDPR	iTRAQ8plex@N-term		0.000983761	1602.82	802.416	1602.82	802.415	2	13
43					2	99	SEVWYGER	iTRAQ8plex@N-term		0.0014858	1328.67	665.341	1328.67	665.341	2	11
43					2	99	VQPPAPEQIALAASADADSLWVSWVTGR	iTRAQ8plex@N-term		-0.010486	3238.68	1080.57	3238.69	1080.57	3	16
43					2	99	WDGWGR	iTRAQ8plex@N-term		2.71049e-05	1079.55	540.78	1079.55	540.78	2	10
43					0.392545	99	LAPLDPAAVR	iTRAQ8plex@N-term	cleaved N-L@N-term	0.0038325	1325.8	442.941	1325.8	442.94	3	10
44	31.98	tr|C5WN99|C5WN99_SORBI	Uncharacterized protein	12	2	99	APNGLFLQAK	iTRAQ8plex@N-term; Deamidated(N)@3; iTRAQ8plex(K)@10		0.00378	1666.99	417.755	1666.99	417.754	4	7
44					2	99	DGSQEWGTTDANIAQTVQVIDFLASR	iTRAQ8plex@N-term		0.00476476	3125.56	1042.86	3125.56	1042.86	3	22
44					2	99	FAQVQQDVYGR	iTRAQ8plex@N-term		-0.0026081	1613.84	807.929	1613.85	807.931	2	17
44					2	99	HTSAAYVIMSNR	iTRAQ8plex@N-term		-0.000533522	1652.86	551.961	1652.86	551.961	3	11
44					2	99	IRAPNGLFLQAK	iTRAQ8plex@N-term; Deamidated(N)@5; iTRAQ8plex(K)@12	missed R-A@2	-0.00444537	1936.17	485.049	1936.17	485.05	4	9
44					2	99	LGVIVDLHAAPGSQNPFEHSATR	iTRAQ8plex@N-term; Deamidated(Q)@14		0.0291583	2720.45	681.119	2720.42	681.112	4	18
44					2	99	YASSPSLLAVELLNEPLAPGATLSSLTK	iTRAQ8plex@N-term; iTRAQ8plex(K)@28		-0.0200612	3449.93	690.993	3449.95	690.997	5	16
44					2	99	YLVADQGGGAAILADR	iTRAQ8plex@N-term		0.00370843	1893.03	474.265	1893.03	474.264	4	11
44					2	99	YYQEGYNAVR	iTRAQ8plex@N-term		-0.00017082	1565.78	522.933	1565.78	522.933	3	10
44					1.76955	99	SVTQNR	iTRAQ8plex@N-term		-0.000946876	1007.57	504.79	1007.57	504.791	2	9
44					1.49485	98.87	DLLDGTQLQFK	iTRAQ8plex@N-term; iTRAQ8plex(K)@11		-0.00174569	1885.08	629.366	1885.08	629.366	3	7
44					1.46852	98.03	VQASGWETFK	iTRAQ8plex@N-term; iTRAQ8plex(K)@10		-0.00376629	1759.97	880.991	1759.97	880.993	2	7
45	58.7	tr|C5XHP9|C5XHP9_SORBI	Uncharacterized protein	16	2	99	AGDPAAAAVVVGGFQMENHLLQFDLEK	iTRAQ8plex@N-term; Oxidation(M)@16; iTRAQ8plex(K)@27		-0.00287612	3450.8	863.708	3450.81	863.709	4	16
45					2	99	ANPVLLPVAK	iTRAQ8plex@N-term; iTRAQ8plex(K)@10	cleaved C-A@N-term	1.5047e-05	1629.04	408.268	1629.04	408.268	4	12
45					2	99	AYPYNPVTGR	iTRAQ8plex@N-term		0.00301943	1440.77	481.264	1440.77	481.263	3	12
45					2	99	DPATSLYTIPVR	iTRAQ8plex@N-term		-0.000935124	1635.91	546.312	1635.91	546.312	3	12
45					2	99	GNPLYYIPVQGVAVNQAR	iTRAQ8plex@N-term; iTRAQ8plex(Y)@6		-0.0154944	2566.43	856.485	2566.45	856.49	3	11
45					2	99	LPAGAAGVAGLADAGLALPAQVAASQR	iTRAQ8plex@N-term		0.00291346	2719.53	680.89	2719.53	680.889	4	20
45					2	99	NPLSQVSVR	iTRAQ8plex@N-term		0.00159459	1302.76	652.386	1302.76	652.385	2	15
45					2	99	RGNPLYYIPVQGVAVNQAR	iTRAQ8plex@N-term; Deamidated(Q)@11	missed R-G@1	0.0126187	2419.34	807.454	2419.33	807.45	3	15
45					2	99	TLLPRLPAGAAGVAGLADAGLALPAQVAASQR	iTRAQ8plex@N-term	missed R-L@5	0.0136282	3299.91	660.99	3299.9	660.987	5	15
45					2	99	VPYTELRPDVYRPVVQAFDR	iTRAQ8plex@N-term		0.0142612	2723.48	681.878	2723.47	681.875	4	18
45					1.79588	99	AGDPAAAAVVVGGFQMENHLLQFDLEKK	iTRAQ8plex@N-term; iTRAQ8plex(K)@27; iTRAQ8plex(K)@28	missed K-K@27	0.00276472	3867.11	774.43	3867.11	774.43	5	9
45					0.39794	99	AGAAGVAGLADAGLALPAQVAASQR	iTRAQ8plex@N-term	cleaved P-A@N-term	0.00843621	2509.4	628.357	2509.39	628.355	4	14
45					0.164944	99	LGYAVPDIALVLEDGK	iTRAQ8plex@N-term; No iTRAQ8plex(K)@16		-0.00198426	1976.11	659.711	1976.11	659.712	3	17
45					0.14752	97.15	AVPDIALVLEDGK	iTRAQ8plex@N-term; iTRAQ8plex(K)@13	cleaved Y-A@N-term	-0.00441394	1947.15	650.056	1947.15	650.057	3	7
45					0.125518	99	PLYYIPVQGVAVNQAR	iTRAQ8plex@N-term	cleaved N-P@N-term	-0.00693254	2091.17	698.064	2091.18	698.067	3	10
45					0.0231917	99	ANPVLLPVAKDPATSLYTIPVR	iTRAQ8plex@N-term; iTRAQ8plex(K)@10	cleaved C-A@N-term; missed K-D@10	-0.002105	2942.74	736.692	2942.74	736.693	4	14
46	63.8	tr|C5XHS1|C5XHS1_SORBI	Uncharacterized protein	11	2	99	DISLGYATFQPGTTVR	iTRAQ8plex@N-term		-0.00469416	2029.07	677.365	2029.08	677.367	3	12
46					2	99	FDVIANSYPPSSGSFAQGYMADVAR	iTRAQ8plex@N-term		0.0172639	2953.44	985.487	2953.42	985.481	3	12
46					2	99	IVVSESGWPSAGGSGASVDNAR	iTRAQ8plex@N-term; Deamidated(N)@20		-0.00266271	2407.19	803.404	2407.19	803.405	3	8
46					2	99	IYSPSQSALNALR	iTRAQ8plex@N-term		0.00371437	1722.96	575.328	1722.96	575.326	3	12
46					2	99	NFGLFYGNK	iTRAQ8plex@N-term; iTRAQ8plex(K)@9		-0.00166842	1666.93	556.65	1666.93	556.65	3	9
46					2	99	NLDAALAR	iTRAQ8plex@N-term		-0.000975616	1146.67	574.34	1146.67	574.34	2	12
46					2	99	SASYAASWVQSNVKPYYPAVNIK	iTRAQ8plex@N-term; iTRAQ8plex(K)@14; iTRAQ8plex(K)@23		-0.00190055	3454.9	691.987	3454.9	691.988	5	11
46					2	99	SDVVQLYK	iTRAQ8plex@N-term; iTRAQ8plex(K)@8	cleaved S-S@N-term	-0.00464017	1558.91	520.645	1558.92	520.647	3	9
46					2	99	YIAVGNEVQGGATQSILPAIR	iTRAQ8plex@N-term		-0.00774333	2460.36	821.126	2460.36	821.129	3	13
46					1.92082	99	YLAGTGAPLLVNVYPYFSYRDNPR	iTRAQ8plex@N-term	missed R-D@20	0.0088385	3049.61	763.409	3049.6	763.406	4	9
46					1.34679	99	NSGLAVIVDTGNGNELSQLAR	iTRAQ8plex@N-term; Deamidated(N)@14		-0.00475112	2432.28	811.766	2432.28	811.768	3	9
47	33.14	tr|C5YBP8|C5YBP8_SORBI	Uncharacterized protein	11	2	99	GADILEVTYAYK	iTRAQ8plex@N-term; iTRAQ8plex(K)@12		0.00128603	1950.09	488.531	1950.09	488.53	4	11
47					2	99	IGNAPVYTFGFGADYDPTVLNAVAR	iTRAQ8plex@N-term; Deamidated(N)@21		-0.00394912	2932.49	978.503	2932.49	978.504	3	20
47					2	99	KLIVDLLLPAIDTER	iTRAQ8plex@N-term; iTRAQ8plex(K)@1	missed K-L@1	0.00273745	2316.43	580.114	2316.42	580.113	4	9
47					2	99	LFDAPPATVTVR	iTRAQ8plex@N-term		-0.00341107	1589.9	530.976	1589.91	530.977	3	11
47					2	99	LIVDLLLPAIDTER	iTRAQ8plex@N-term		-0.00632057	1884.12	629.046	1884.12	629.049	3	15
47					2	99	LSIVTFMDTATR	iTRAQ8plex@N-term; Oxidation(M)@7		-0.00575811	1673.89	558.971	1673.9	558.973	3	10
47					2	99	VLLELTGGDSTSDR	iTRAQ8plex@N-term		-0.00316639	1765.93	589.652	1765.94	589.653	3	10
47					2	99	VQLVSK	iTRAQ8plex@N-term; iTRAQ8plex(K)@6		-0.0110601	1280.82	427.946	1280.83	427.95	3	7
47					2	99	VVGVMLMSDGQQNR	iTRAQ8plex@N-term		-0.00550432	1836.94	613.322	1836.95	613.324	3	8
47					1.82391	99	ELQELQK	iTRAQ8plex@N-term; iTRAQ8plex(K)@7		-0.00325612	1494.88	499.302	1494.89	499.303	3	9
47					1.20066	99	SGLDLVAVLDVSGSMQGEK	iTRAQ8plex@N-term; Oxidation(M)@15; iTRAQ8plex(K)@19		-0.0137231	2528.35	633.094	2528.36	633.098	4	9
48	43	tr|A0A1B6QI05|A0A1B6QI05_SORBI	Uncharacterized protein	11	2	99	FTMGLFENPYPDASLAGEIGK	iTRAQ8plex@N-term; iTRAQ8plex(K)@21		-0.0260018	2864.46	955.828	2864.49	955.837	3	15
48					2	99	GFVISDWEGIDR	iTRAQ8plex@N-term		-0.00440749	1696.87	849.442	1696.87	849.444	2	10
48					2	99	HYDPLFPFGFGLTTK	iTRAQ8plex@N-term; iTRAQ8plex(K)@15		0.00604862	2347.29	587.83	2347.28	587.828	4	10
48					2	99	IDDAVYR	iTRAQ8plex@N-term		-0.000706126	1154.62	578.319	1154.62	578.319	2	11
48					2	99	IGEATALEVR	iTRAQ8plex@N-term		-0.0186886	1361.76	454.928	1361.78	454.935	3	10
48					2	99	LGIPIIYGIDAVHGHNNVYK	iTRAQ8plex@N-term; iTRAQ8plex(K)@20		-0.0140112	2800.57	701.15	2800.58	701.154	4	9
48					2	99	SSSAPLLPLPK	iTRAQ8plex@N-term; iTRAQ8plex(K)@11		-0.00555677	1717.05	573.359	1717.06	573.361	3	10
48					2	99	YTEFIDDLTTQVQNK	iTRAQ8plex@N-term; iTRAQ8plex(K)@15		-0.00166358	2422.28	606.578	2422.28	606.578	4	14
48					1.88606	99	MHANHFLVTDFLK	iTRAQ8plex@N-term; iTRAQ8plex(K)@13		-0.000309876	2180.2	437.048	2180.2	437.048	5	6
48					1.14267	95.9	SVDQLPMNVGDKHYDPLFPFGFGLTTK	iTRAQ8plex@N-term; iTRAQ8plex(K)@12; iTRAQ8plex(K)@27	missed K-H@12	0.027406	3935.13	656.863	3935.11	656.858	6	9
48					1.07572	98.83	GVSTVMTSYSSWNGKK	iTRAQ8plex@N-term; Deamidated(N)@13; iTRAQ8plex(K)@15; iTRAQ8plex(K)@16	missed K-K@15	-0.00993997	2644.42	662.112	2644.43	662.115	4	8
49	34.92	tr|C5WNS8|C5WNS8_SORBI	Uncharacterized protein	11	2	99	AVGADTGGLSR	iTRAQ8plex@N-term		-0.00331154	1306.71	436.578	1306.71	436.579	3	9
49					2	99	DFHIGWFLDPLINGQYPK	iTRAQ8plex@N-term; Deamidated(N)@13; iTRAQ8plex(K)@18		-0.00366586	2768.47	693.126	2768.48	693.127	4	12
49					2	99	DSAYWFR	iTRAQ8plex@N-term		0.00656631	1247.63	416.884	1247.62	416.882	3	9
49					2	99	GFIFGTATSAFQVEGAATSGGR	iTRAQ8plex@N-term		0.00653622	2435.25	812.756	2435.24	812.754	3	18
49					2	99	IVSFLGYDK	iTRAQ8plex@N-term; iTRAQ8plex(K)@9		-0.00348944	1648.96	550.661	1648.96	550.662	3	12
49					2	99	IVSFLGYDKGIDPPNR	iTRAQ8plex@N-term; iTRAQ8plex(K)@9	missed K-G@9	-0.00435314	2398.34	600.593	2398.35	600.594	4	9
49					2	99	NYLTELK	iTRAQ8plex@N-term; iTRAQ8plex(K)@7		-0.00774808	1487.87	496.965	1487.88	496.968	3	7
49					2	99	QGLTPYANLNHYDLPLALQK	Gln->pyro-Glu@N-term; iTRAQ8plex(K)@20		0.00072894	2555.37	852.797	2555.37	852.797	3	12
49					2	99	VNEEGVQYYNDLIDYMIK	iTRAQ8plex@N-term; Oxidation(M)@16; iTRAQ8plex(K)@18		0.00779248	2829.44	708.368	2829.44	708.366	4	10
49					1.45593	98.05	FGIVYVDFTTLKR	iTRAQ8plex@N-term; iTRAQ8plex(K)@12	missed K-R@12	-0.00771761	2166.26	723.093	2166.27	723.096	3	10
49					0.0798767	99	VGADTGGLSR	iTRAQ8plex@N-term	cleaved A-V@N-term	-0.00164129	1235.68	412.899	1235.68	412.9	3	11
50	54.4	tr|C5XB38|C5XB38_SORBI	Uncharacterized protein	15	2	99	ADNYGGFMIWER	iTRAQ8plex@N-term; Oxidation(M)@8		0.00170312	1777.84	593.621	1777.84	593.621	3	14
50					2	99	ALDTGIFER	iTRAQ8plex@N-term		-0.00673945	1324.72	442.582	1324.73	442.584	3	7
50					2	99	FYVGMTASETTHGWVHPK	iTRAQ8plex@N-term; Oxidation(M)@5; iTRAQ8plex(K)@18		0.0198972	2671.39	668.854	2671.37	668.849	4	9
50					2	99	GGPGKPLHLTATPR	iTRAQ8plex@N-term; iTRAQ8plex(K)@5		0.00179309	2009.2	503.308	2009.2	503.307	4	12
50					2	99	NVYYDVAPSVQK	iTRAQ8plex@N-term; iTRAQ8plex(K)@12		-0.00201721	1990.1	498.531	1990.1	498.532	4	12
50					2	99	NVYYDVAPSVQKADNYGGFMIWER	iTRAQ8plex@N-term; iTRAQ8plex(K)@12; Oxidation(M)@20	missed K-A@12	-0.00443488	3445.72	862.437	3445.72	862.438	4	11
50					2	99	WTAAYPATR	iTRAQ8plex@N-term		0.00248971	1339.72	447.581	1339.72	447.58	3	12
50					2	99	YADTLSNYTSMVK	iTRAQ8plex@N-term; Oxidation(M)@11; iTRAQ8plex(K)@13		0.000168276	2116.1	706.373	2116.1	706.373	3	11
50					2	99	YDVLALELAK	iTRAQ8plex@N-term; iTRAQ8plex(K)@10		-0.00190679	1742.04	581.688	1742.04	581.689	3	11
50					2	99	YHLDLSGHPIAGIGDDIK	iTRAQ8plex@N-term; iTRAQ8plex(K)@18		0.00827354	2528.39	506.686	2528.38	506.684	5	8
50					0.525784	99	PLHLTATPR	iTRAQ8plex@N-term	cleaved K-P@N-term	-0.00205207	1308.78	437.267	1308.78	437.268	3	11
50					0.216096	99	VYYDVAPSVQK	iTRAQ8plex@N-term; iTRAQ8plex(K)@11	cleaved N-V@N-term	0.00580228	1876.06	626.361	1876.06	626.359	3	12
50					0.0199966	99	VGMTASETTHGWVHPK	iTRAQ8plex@N-term; iTRAQ8plex(K)@16	cleaved Y-V@N-term	-0.00417655	2345.24	587.317	2345.24	587.318	4	10
50					0.00392635	99	CEFPPAGYLK	iTRAQ8plex@N-term; No Carbamidomethyl(C)@1; iTRAQ8plex(K)@10		-0.00432538	1731.94	578.322	1731.95	578.323	3	9
50					0.000434506	99	TAAYPATR	iTRAQ8plex@N-term	cleaved W-T@N-term	-0.000968678	1153.64	577.827	1153.64	577.827	2	10
51	56	tr|C5YK12|C5YK12_SORBI	Uncharacterized protein	16	2	99	ADAGAGAATVPLSR	iTRAQ8plex@N-term		0.00248138	1559.86	520.961	1559.86	520.96	3	13
51					2	99	APAQPDALAK	iTRAQ8plex@N-term; iTRAQ8plex(K)@10		0.000609592	1588.94	530.654	1588.94	530.654	3	13
51					2	99	DFVVGGANDAWK	iTRAQ8plex@N-term; iTRAQ8plex(K)@12		0.000247382	1886.02	629.679	1886.01	629.679	3	12
51					2	99	FAGAADSVLEVTR	iTRAQ8plex@N-term		-0.0129628	1638.88	547.299	1638.89	547.303	3	10
51					2	99	FQVGDKLVFK	iTRAQ8plex@N-term; iTRAQ8plex(K)@6; iTRAQ8plex(K)@10	missed K-L@6	0.0123175	2092.29	698.438	2092.28	698.434	3	11
51					2	99	LLLVVMSDK	iTRAQ8plex@N-term; Oxidation(M)@6; iTRAQ8plex(K)@9		-0.00703165	1640.99	548.005	1641	548.007	3	10
51					2	99	LLLVVMSDKHG	iTRAQ8plex@N-term; Oxidation(M)@6; iTRAQ8plex(K)@9	cleaved G-R@C-term; missed K-H@9	-0.00723238	1835.07	612.698	1835.08	612.701	3	14
51					2	99	LLLVVMSDKHGR	iTRAQ8plex@N-term; Oxidation(M)@6; iTRAQ8plex(K)@9	missed K-H@9	-0.0032318	1991.18	498.802	1991.18	498.803	4	14
51					2	99	SGPYYFVGGAPGSCQK	iTRAQ8plex@N-term; No Carbamidomethyl(C)@14; iTRAQ8plex(K)@16		-0.00510922	2225.14	742.719	2225.14	742.721	3	13
51					0.430626	99	DAGAGAATVPLSR	iTRAQ8plex@N-term	cleaved A-D@N-term	-0.011474	1488.81	497.277	1488.82	497.281	3	16
51					0.294136	99	ADAGAGAATVPL	iTRAQ8plex@N-term	cleaved L-S@C-term	0.00144089	1316.73	659.37	1316.72	659.369	2	10
51					0.0168249	99	AGAGAATVPLSR	iTRAQ8plex@N-term	cleaved D-A@N-term	0.00226131	1373.8	458.939	1373.79	458.938	3	9
51					0.00656376	97.46	AQPDALAK	iTRAQ8plex@N-term; iTRAQ8plex(K)@8	cleaved P-A@N-term	-0.00543667	1420.84	711.429	1420.85	711.432	2	7
51					0.00612308	99	RDFVVGGANDAWK	iTRAQ8plex@N-term; iTRAQ8plex(K)@13	cleaved A-R@N-term; missed R-D@1	-0.000333722	2042.12	681.712	2042.12	681.713	3	18
51					0.00305076	97.46	STASPLAVHK	iTRAQ8plex@N-term; iTRAQ8plex(K)@10	cleaved C-S@N-term	-0.00693093	1617.96	540.327	1617.97	540.329	3	8
51					0.00217692	99	CSTASPLAVHK	iTRAQ8plex@N-term; No Carbamidomethyl(C)@1; iTRAQ8plex(K)@11		-0.00240041	1720.97	574.665	1720.98	574.666	3	12
52	38.46	tr|A0A1Z5S8J9|A0A1Z5S8J9_SORBI	Uncharacterized protein	19	2	99	ESWGSIWR	iTRAQ8plex@N-term		-0.000778739	1323.69	662.851	1323.69	662.851	2	12
52					2	99	HAGIIDIQFK	iTRAQ8plex@N-term; iTRAQ8plex(K)@10		-0.00220688	1749.04	584.02	1749.04	584.021	3	11
52					2	99	HAGIIDIQFKR	iTRAQ8plex@N-term; iTRAQ8plex(K)@10	missed K-R@10	-0.00692613	1905.13	477.291	1905.14	477.293	4	12
52					2	99	ITNESGK	iTRAQ8plex@N-term; iTRAQ8plex(K)@7		-0.00157387	1355.79	678.9	1355.79	678.901	2	11
52					2	99	ITNESGKTLVANQVIPANWVPNTYYR	iTRAQ8plex@N-term; iTRAQ8plex(K)@7	missed K-T@7	-0.0152062	3555.92	889.986	3555.93	889.99	4	11
52					2	99	LDSGHRLTAPFSLR	iTRAQ8plex@N-term	missed R-L@6	-0.0022278	1873.05	625.356	1873.05	625.357	3	9
52					2	99	TLVANQVIPANWVPNTYYR	iTRAQ8plex@N-term; Deamidated(N)@5		-0.00510571	2523.34	842.12	2523.34	842.122	3	17
52					2	99	VSFNASDFTADPDWEAAR	iTRAQ8plex@N-term; Deamidated(N)@4	cleaved P-V@N-term	0.0318962	2303.1	768.706	2303.06	768.696	3	13
52					1.69897	98.81	LDSGHR	iTRAQ8plex@N-term		0.000579	987.541	494.778	987.54	494.777	2	8
52					1.63827	98.64	SDELR	iTRAQ8plex@N-term		0.001299	922.504	462.259	922.503	462.259	2	8
52					0.224026	99	TLVANQVIPANWVPN	iTRAQ8plex@N-term	cleaved N-T@C-term	-0.00660975	1939.08	970.546	1939.08	970.549	2	9
52					0.158641	99	TLVANQVIPAN	iTRAQ8plex@N-term	cleaved N-W@C-term	-0.00344336	1442.84	722.426	1442.84	722.427	2	9
52					0.0560111	97.2	EPLFK	iTRAQ8plex@N-term; iTRAQ8plex(K)@5	cleaved N-E@N-term	0.012106	1240.78	414.599	1240.76	414.595	3	6
52					0.0277972	98.85	NVNLPP	iTRAQ8plex@N-term	cleaved P-F@C-term	-0.00613718	956.554	479.284	956.56	479.287	2	6
52					0.0154727	99	NVNLPPFSAMTSCGNEPLFK	iTRAQ8plex@N-term; Carbamidomethyl(C)@13; Deamidated(N)@15; Cation:K(E)@16; iTRAQ8plex(K)@20		-0.0112075	2869.39	957.47	2869.4	957.474	3	11
52					0.00744649	99	TLVANQVIPANWVPNTY	iTRAQ8plex@N-term	cleaved Y-Y@C-term	-0.00787278	2203.19	735.403	2203.19	735.405	3	9
52					0.00700489	98.92	IIDIQFK	iTRAQ8plex@N-term; iTRAQ8plex(K)@7	cleaved G-I@N-term	-0.00487667	1483.92	495.647	1483.92	495.648	3	8
52					0.00348834	98.92	TLVANQVIPANWVPNT	iTRAQ8plex@N-term	cleaved T-Y@C-term	-0.00319206	2040.13	1021.07	2040.13	1021.07	2	9
52					0.000434506	99	FTADPDWEAAR	Carbamyl@N-term	cleaved D-F@N-term	-0.00157956	1320.57	661.293	1320.57	661.294	2	10
53	51.49	tr|A0A1B6Q838|A0A1B6Q838_SORBI	Uncharacterized protein	10	2	99	DNVQAYYPDVDIR	iTRAQ8plex@N-term		0.00109398	1870.94	624.653	1870.94	624.653	3	15
53					2	99	FGLFNPDKTPVYPINFA	iTRAQ8plex@N-term; iTRAQ8plex(K)@8	missed K-T@8	-0.00228394	2547.4	850.139	2547.4	850.14	3	12
53					2	99	FYFADKDLLTALR	iTRAQ8plex@N-term; iTRAQ8plex(K)@6	missed K-D@6	-0.00040784	2180.24	546.068	2180.25	546.069	4	16
53					2	99	GATVDNAR	iTRAQ8plex@N-term		-0.00215083	1106.6	554.306	1106.6	554.307	2	13
53					2	99	GSGISLALDVGNDK	iTRAQ8plex@N-term; iTRAQ8plex(K)@14		-0.00388025	1953.1	652.039	1953.1	652.04	3	11
53					2	99	GSGISLALDVGNDKVGELASDSAAAASWVR	iTRAQ8plex@N-term; iTRAQ8plex(K)@14	missed K-V@14	-0.0010168	3523.87	881.975	3523.87	881.976	4	21
53					2	99	TYNQNLINHAGK	iTRAQ8plex@N-term; iTRAQ8plex(K)@12		-0.00366095	1980.1	661.039	1980.1	661.041	3	13
53					2	99	VGELASDSAAAASWVR	iTRAQ8plex@N-term		-0.00426226	1892.99	632.003	1892.99	632.004	3	16
53					2	99	YVVVGNEVPGAASVLQAMQNVHAALASAGLAGNVR	iTRAQ8plex@N-term		0.000398654	3737	935.257	3737	935.257	4	17
53					0.966576	98.57	SNGITSMR	iTRAQ8plex@N-term; Deamidated(N)@2		0.000298133	1169.6	585.808	1169.6	585.808	2	9
54	25.33	tr|A0A1B6QFT1|A0A1B6QFT1_SORBI	Peroxidase	9	2	99	DAAFFLSGSK	iTRAQ8plex@N-term; iTRAQ8plex(K)@10		0.00136313	1649.93	550.982	1649.92	550.982	3	7
54					2	99	DAAFFLSGSKVYYSLPGGR	iTRAQ8plex@N-term; iTRAQ8plex(K)@10	missed K-V@10	-0.00824399	2642.42	661.613	2642.43	661.615	4	9
54					2	99	FDFYK	iTRAQ8plex@N-term; iTRAQ8plex(K)@5		-0.00415809	1326.74	664.377	1326.74	664.379	2	7
54					2	99	GFDVVDAAK	iTRAQ8plex@N-term; iTRAQ8plex(K)@9		0.00197639	1528.87	510.632	1528.87	510.631	3	11
54					2	99	KVAENALIR	iTRAQ8plex@N-term; iTRAQ8plex(K)@1	missed K-V@1	-0.000439305	1621.01	406.261	1621.01	406.261	4	9
54					2	99	LSPANFPSLR	iTRAQ8plex@N-term		-0.000897427	1404.8	703.408	1404.8	703.409	2	15
54					2	99	MSLLDIK	iTRAQ8plex@N-term; iTRAQ8plex(K)@7		-0.00226746	1426.87	476.629	1426.87	476.63	3	9
54					2	99	VAENALIR	iTRAQ8plex@N-term; Deamidated(N)@4		-0.00127539	1189.7	595.855	1189.7	595.856	2	12
54					2	99	VYYSLPGGR	iTRAQ8plex@N-term		-0.00136383	1314.72	658.369	1314.72	658.369	2	13
55	31.93	tr|C5X9Y2|C5X9Y2_SORBI	Uncharacterized protein	9	2	99	AAGGFGGIR	iTRAQ8plex@N-term		-0.00260584	1108.63	555.321	1108.63	555.322	2	11
55					2	99	AIGFPDGLLINGR	iTRAQ8plex@N-term; Deamidated(N)@11		0.000599336	1646.93	549.984	1646.93	549.984	3	14
55					2	99	ITNVGLATSLNIR	iTRAQ8plex@N-term		-0.000647437	1674.99	559.338	1674.99	559.338	3	13
55					2	99	LANSAAAVNGK	iTRAQ8plex@N-term; Deamidated(N)@9; iTRAQ8plex(K)@11		0.00187334	1623.94	542.321	1623.94	542.321	3	12
55					2	99	LNEPFLLSWSGLQQR	iTRAQ8plex@N-term		0.00201629	2091.14	698.055	2091.14	698.055	3	16
55					2	99	QYLGQQFYLR	iTRAQ8plex@N-term		0.000164064	1618.88	540.633	1618.88	540.633	3	8
55					2	99	SLNGYTFTVQPGR	iTRAQ8plex@N-term; Deamidated(N)@3		-0.00159477	1743.91	582.31	1743.91	582.311	3	16
55					2	99	YAVNSVSYVSPDTPLK	iTRAQ8plex@N-term; iTRAQ8plex(K)@16		0.00183299	2347.29	587.83	2347.29	587.829	4	7
55					2	99	YTVQVYPR	iTRAQ8plex@N-term		-0.00237157	1328.74	665.376	1328.74	665.377	2	12
56	21.08	tr|A0A1W0W1H5|A0A1W0W1H5_SORBI	Uncharacterized protein (Fragment)	9	2	99	GWAGIHAIPR	iTRAQ8plex@N-term		-0.000297325	1380.79	461.272	1380.79	461.272	3	13
56					2	99	IAVGAELDGYSAALLYK	iTRAQ8plex@N-term; iTRAQ8plex(K)@17		-0.0144879	2361.33	788.116	2361.34	788.121	3	11
56					2	99	IDYGNYYASK	iTRAQ8plex@N-term; iTRAQ8plex(K)@10		0.00624942	1800.96	601.326	1800.95	601.324	3	10
56					2	99	QLLQWPVEEIESLR	iTRAQ8plex@N-term		0.000151836	2043.13	682.051	2043.13	682.051	3	9
56					2	99	QVQNIAFPK	iTRAQ8plex@N-term; iTRAQ8plex(K)@9		-0.0010971	1651.99	551.669	1651.99	551.67	3	9
56					2	99	SAVESFGGGGR	iTRAQ8plex@N-term		0.017758	1326.7	443.241	1326.68	443.235	3	9
56					2	99	SEDFLHWTR	iTRAQ8plex@N-term		0.000687918	1493.76	498.926	1493.76	498.926	3	11
56					2	99	VFLYPQAPK	iTRAQ8plex@N-term; iTRAQ8plex(K)@9		-0.000106899	1670	557.674	1670	557.674	3	7
56					2	99	VYPVALIDDGGTR	iTRAQ8plex@N-term		0.0117048	1678.93	560.651	1678.92	560.647	3	14
57	54.93	tr|C5XL59|C5XL59_SORBI	Peroxidase OS=Sorghum bicolor OX=4558 GN=SORBI_3003G024700 PE=3 SV=2	12	2	99	AQVEASCNATVSCADIVALAAR	iTRAQ8plex@N-term; Carbamidomethyl(C)@7; Deamidated(N)@8; Carbamidomethyl(C)@13		0.0102613	2581.29	861.437	2581.28	861.433	3	13
57					2	99	AYAANGTAFAADFAAAMVR	iTRAQ8plex@N-term; Deamidated(N)@5; Oxidation(M)@17		-0.00387674	2209.07	737.365	2209.08	737.367	3	11
57					2	99	DAVNLLGGPR	iTRAQ8plex@N-term; Deamidated(N)@4		0.00580396	1315.75	439.589	1315.74	439.587	3	10
57					2	99	DLTALSGAHTVGR	iTRAQ8plex@N-term		-0.00339563	1600.88	401.227	1600.88	401.228	4	11
57					2	99	FDNGYFR	iTRAQ8plex@N-term; Deamidated(N)@3	cleaved V-F@N-term	-0.00016422	1222.59	612.303	1222.59	612.304	2	8
57					2	99	LQAPDVFDNGYFR	iTRAQ8plex@N-term; Deamidated(N)@9		0.0029547	1845.92	616.315	1845.92	616.314	3	11
57					2	99	MGNLGPPAGSAAAAATEVR	iTRAQ8plex@N-term; Oxidation(M)@1		0.00482382	2060.07	516.024	2060.06	516.023	4	13
57					1.85387	99	SDQALYDGGNGTTDALVR	iTRAQ8plex@N-term; Deamidated(N)@10		0.00763367	2157.06	720.026	2157.05	720.024	3	12
57					1.5376	99	NAGPNANSLR	iTRAQ8plex@N-term; Deamidated(N)@7		0.00788853	1317.7	440.241	1317.69	440.239	3	10
57					0.395774	99	AVQMEPR	iTRAQ8plex@N-term; Dioxidation(M)@4		0.00280573	1165.61	583.812	1165.61	583.811	2	10
57					0.00877392	99	DASVLLDDVPGSFVGEK	iTRAQ8plex@N-term; iTRAQ8plex(K)@17	cleaved C-D@N-term	-0.0342643	2355.24	786.089	2355.28	786.1	3	10
57					0.00174067	95.14	AANANLPPPDASLPTLLSMFGAK	iTRAQ8plex@N-term; Oxidation(M)@19; iTRAQ8plex(K)@23	cleaved N-A@N-term	-0.0018632	2919.6	730.907	2919.6	730.907	4	8
58	48.2	tr|C5XQ07|C5XQ07_SORBI	Uncharacterized protein OS=Sorghum bicolor OX=4558 GN=SORBI_3003G072300 PE=3 SV=2	10	2	99	ALLGESNEFVGDKVAYALSQGLK	iTRAQ8plex@N-term; iTRAQ8plex(K)@13; iTRAQ8plex(K)@23	missed K-V@13	0.00813999	3320.88	665.184	3320.87	665.182	5	16
58					2	99	EAGSTMEVVAAQTK	iTRAQ8plex@N-term; Oxidation(M)@6; iTRAQ8plex(K)@14		0.00158889	2045.09	682.705	2045.09	682.705	3	13
58					2	99	ELGAQPDVDGFLVGGASLKPEFIDIINAATVK	iTRAQ8plex@N-term; iTRAQ8plex(K)@19; iTRAQ8plex(K)@32		0.00273307	4196.35	840.278	4196.35	840.277	5	15
58					2	99	FFVGGNWK	iTRAQ8plex@N-term; iTRAQ8plex(K)@8		-0.00350734	1561.88	521.635	1561.89	521.636	3	8
58					2	99	IIYGGSVTAANCK	iTRAQ8plex@N-term; Carbamidomethyl(C)@12; iTRAQ8plex(K)@13		0.0111184	1961.1	654.707	1961.09	654.703	3	8
58					2	99	INVSPEVAESTR	iTRAQ8plex@N-term		-0.000540623	1604.87	535.963	1604.87	535.963	3	14
58					2	99	ISDWSNVVVAYEPVWAIGTGK	iTRAQ8plex@N-term; iTRAQ8plex(K)@21		0.00184826	2898.58	725.651	2898.57	725.651	4	19
58					2	99	VATPAQAQEVHASLR	iTRAQ8plex@N-term		0.00471633	1881.04	628.021	1881.04	628.02	3	12
58					2	99	VAYALSQGLK	iTRAQ8plex@N-term; iTRAQ8plex(K)@10		-0.0099177	1656.99	829.504	1657	829.508	2	10
58					0.510041	99	ELGAQPDVDGFLVGGASLKPEF	iTRAQ8plex@N-term; iTRAQ8plex(K)@19	cleaved F-I@C-term	-0.0209667	2853.52	952.179	2853.54	952.186	3	12
59	31.26	tr|C5X4N0|C5X4N0_SORBI	Uncharacterized protein OS=Sorghum bicolor OX=4558 GN=SORBI_3002G255600 PE=3 SV=1	11	2	99	AAGAGSVK	iTRAQ8plex@N-term; iTRAQ8plex(K)@8		-0.00665856	1267.76	423.595	1267.77	423.598	3	10
59					2	99	FPSSLESP	iTRAQ8plex@N-term		-0.00693338	1166.61	584.31	1166.61	584.314	2	7
59					2	99	IGTTLAMDALADGAFPRPPSAATFR	iTRAQ8plex@N-term		-3.51751e-05	2850.5	713.632	2850.5	713.632	4	16
59					2	99	IYDANPGVLR	iTRAQ8plex@N-term		-0.00430648	1420.79	711.404	1420.8	711.406	2	11
59					2	99	LVPAMENIHR	iTRAQ8plex@N-term		0.00890176	1482.84	495.286	1482.83	495.283	3	12
59					2	99	NLVPYYPATR	iTRAQ8plex@N-term		-0.00386218	1496.83	749.42	1496.83	749.422	2	9
59					2	99	VADDIPSPR	iTRAQ8plex@N-term		-0.00256907	1272.7	637.355	1272.7	637.356	2	12
59					1.37675	97.63	SVELLR	iTRAQ8plex@N-term		-0.00498763	1019.62	510.819	1019.63	510.821	2	10
59					1.21467	96.87	MPVFVFSLYNEDLKPGPGTER	iTRAQ8plex@N-term; iTRAQ8plex(K)@14		-0.00330332	3003.6	751.906	3003.6	751.907	4	7
59					1.10791	96	GISSVK	iTRAQ8plex@N-term; iTRAQ8plex(K)@6		-0.00671855	1197.75	400.256	1197.75	400.259	3	7
59					0.394695	99	ASGGYGLGVNYGR	iTRAQ8plex@N-term	cleaved G-A@N-term	0.00110883	1573.82	525.613	1573.82	525.612	3	15
60	37.63	tr|A0A1B6PLT5|A0A1B6PLT5_SORBI	Uncharacterized protein OS=Sorghum bicolor OX=4558 GN=SORBI_3006G133000 PE=4 SV=1	11	2	99	AYAASGSVTVPHESQGR	iTRAQ8plex@N-term		0.00733274	2020.04	674.352	2020.03	674.35	3	14
60					2	99	GVLDFTATADR	iTRAQ8plex@N-term		0.000712903	1468.78	490.602	1468.78	490.602	3	8
60					2	99	LAVTQGAR	iTRAQ8plex@N-term		-0.00155226	1118.67	560.342	1118.67	560.343	2	11
60					2	99	LGNEASIQQR	iTRAQ8plex@N-term		-0.000373364	1418.78	710.396	1418.78	710.396	2	13
60					2	99	QGDMILPVPEGAYAVR	iTRAQ8plex@N-term; Oxidation(M)@4		0.0054232	2035.08	679.366	2035.07	679.364	3	12
60					2	99	TLQPPPVLAK	iTRAQ8plex@N-term; iTRAQ8plex(K)@10		-0.00754789	1671.05	418.769	1671.05	418.771	4	11
60					2	99	YLDAAHYAVPHGAR	iTRAQ8plex@N-term		-0.00275948	1843.96	461.998	1843.96	461.998	4	13
60					2	99	YSVTFSAAR	iTRAQ8plex@N-term		-0.00143591	1304.7	653.358	1304.7	653.359	2	15
60					1.95861	99	VAFVSMAYTMK	iTRAQ8plex@N-term; Oxidation(M)@6; Oxidation(M)@10; iTRAQ8plex(K)@11		-0.0143609	1887	630.006	1887.01	630.01	3	11
60					0.493495	99	AVELLSGVETALAQDVATVAGRPYR	iTRAQ8plex@N-term		-0.0889036	2889.5	723.382	2889.59	723.404	4	11
60					0.0366845	99	FVEYIGPGQK	iTRAQ8plex@N-term; iTRAQ8plex(K)@10	cleaved G-F@N-term	0.00794623	1745.01	582.676	1745	582.673	3	8
61	38.56	tr|A0A194YMV2|A0A194YMV2_SORBI	Phosphoglycerate kinase OS=Sorghum bicolor OX=4558 GN=SORBI_3004G055200 PE=3 SV=1	10	2	99	AQGYSVGK	iTRAQ8plex@N-term; iTRAQ8plex(K)@8		-0.0119052	1416.81	473.276	1416.82	473.28	3	9
61					2	99	ASVPTIK	iTRAQ8plex@N-term; iTRAQ8plex(K)@7		-0.0088324	1322.83	441.95	1322.84	441.953	3	8
61					2	99	ELDYLVGAVANPK	iTRAQ8plex@N-term; iTRAQ8plex(K)@13		-0.00153461	1996.14	666.389	1996.15	666.389	3	11
61					2	99	GVTTIIGGGDSVAAVEK	iTRAQ8plex@N-term; iTRAQ8plex(K)@17		-0.0205774	2181.23	546.314	2181.25	546.319	4	8
61					2	99	LASVADLYVNDAFGTAHR	iTRAQ8plex@N-term		0.0148156	2223.17	742.065	2223.16	742.06	3	15
61					2	99	SVGTLGEADLK	iTRAQ8plex@N-term; iTRAQ8plex(K)@11		-0.0091429	1696.97	566.665	1696.98	566.668	3	9
61					1.92082	99	IVPATAIPDDWMGLDVGPDATK	iTRAQ8plex@N-term; Oxidation(M)@12; iTRAQ8plex(K)@22		0.0123314	2905.55	727.394	2905.54	727.391	4	12
61					1.61979	98.94	SLVEEDKLELATSLIEK	iTRAQ8plex@N-term; iTRAQ8plex(K)@7; iTRAQ8plex(K)@17	missed K-L@7	-0.00438179	2828.65	708.169	2828.65	708.17	4	9
61					1.23657	97.39	VILASHLGRPK	iTRAQ8plex@N-term; iTRAQ8plex(K)@11		-0.0201637	1798.12	450.537	1798.14	450.542	4	9
61					1.0655	99	VILASHLGR	iTRAQ8plex@N-term	cleaved R-P@C-term	-0.00286999	1268.78	423.935	1268.79	423.936	3	10
62	32.99	tr|C5XTH4|C5XTH4_SORBI	Uncharacterized protein OS=Sorghum bicolor OX=4558 GN=SORBI_3004G313200 PE=3 SV=1	10	2	99	ALANTGIK	iTRAQ8plex@N-term; iTRAQ8plex(K)@8		-0.0119924	1394.86	465.96	1394.87	465.964	3	9
62					2	99	LGNYNAVR	iTRAQ8plex@N-term		-0.00244762	1209.67	605.845	1209.68	605.846	2	13
62					2	99	LYDADPTVLR	iTRAQ8plex@N-term		-0.00252266	1465.81	733.91	1465.81	733.911	2	7
62					2	99	NYGVFYPNQQK	iTRAQ8plex@N-term; iTRAQ8plex(K)@11		-0.000122394	1965.06	656.026	1965.06	656.026	3	9
62					2	99	VANNLPNPAAVVQLLK	iTRAQ8plex@N-term; Deamidated(N)@3; iTRAQ8plex(K)@16		0.00061371	2269.36	757.461	2269.36	757.461	3	14
62					2	99	VLSGNAGTPR	iTRAQ8plex@N-term		0.00741902	1274.73	425.918	1274.72	425.916	3	11
62					2	99	VVVALPNEQLAAAASR	iTRAQ8plex@N-term		-0.004434	1912.1	638.374	1912.1	638.376	3	11
62					2	99	YYSLLDAQLDAVFAAVSK	iTRAQ8plex@N-term; iTRAQ8plex(K)@18		-0.0107844	2581.41	861.479	2581.43	861.482	3	10
62					1.92082	99	QQGVGQVK	iTRAQ8plex@N-term; iTRAQ8plex(K)@8		-0.00491472	1450.87	484.63	1450.87	484.631	3	9
62					0.0629839	99	DAQLDAVFAAVSK	iTRAQ8plex@N-term; iTRAQ8plex(K)@13	cleaved L-D@N-term	-0.0162236	1942.08	648.368	1942.1	648.373	3	9
63	36.53	tr|A0A1W0W1V5|A0A1W0W1V5_SORBI	Uncharacterized protein OS=Sorghum bicolor OX=4558 GN=SORBI_3002G016400 PE=4 SV=1	11	2	99	APGPLPPAPAPFDYGWSLNQAR	iTRAQ8plex@N-term		-0.0127028	2625.35	876.125	2625.36	876.129	3	10
63					2	99	DQIGTFFYFPSLALHR	iTRAQ8plex@N-term		0.000451557	2215.17	554.801	2215.17	554.801	4	11
63					2	99	LADNYNIADVIDWDTLPARPDAAGAGAVAPR	iTRAQ8plex@N-term		0.0108155	3511.81	878.96	3511.8	878.957	4	14
63					2	99	QTYNLVDAQAR	iTRAQ8plex@N-term		-0.000338584	1581.84	791.928	1581.84	791.928	2	11
63					2	99	QYLGQQLYLR	iTRAQ8plex@N-term		-0.00304468	1584.89	529.304	1584.89	529.305	3	14
63					2	99	TLVLASSSSAPAGGR	iTRAQ8plex@N-term		-0.00953415	1676.93	559.983	1676.94	559.986	3	14
63					2	99	TLVLASSSSAPAGGRR	iTRAQ8plex@N-term	missed R-R@15	-0.0140039	1833.02	612.015	1833.04	612.02	3	9
63					1.79588	99	AVGLPH	iTRAQ8plex@N-term		-0.00386231	896.535	449.275	896.539	449.277	2	6
63					1.69897	98.89	AGTPVLR	iTRAQ8plex@N-term		-0.00585255	1016.62	509.319	1016.63	509.322	2	11
63					0.0227338	98.87	GPLPPAPAPFDYGWSLNQAR	iTRAQ8plex@N-term	cleaved P-G@N-term	0.00140563	2457.28	820.099	2457.27	820.099	3	9
63					0.0043648	98.11	NALDAATGGAALPPPDALLINGAPSGAATFVGNGGGTYLFR	iTRAQ8plex@N-term; Arg->Orn(R)@41		-0.0073633	4117.13	1030.29	4117.14	1030.29	4	11
64	24.49	tr|C5WWQ2|C5WWQ2_SORBI	Uncharacterized protein OS=Sorghum bicolor OX=4558 GN=SORBI_3001G342600 PE=4 SV=1	9	2	99	GIPSLVAIGPTGQTVSR	iTRAQ8plex@N-term		-0.00767444	1956.12	653.048	1956.13	653.051	3	13
64					2	99	LIEVYK	iTRAQ8plex@N-term; iTRAQ8plex(K)@6		-0.0100063	1371.85	458.29	1371.86	458.294	3	8
64					2	99	LIEVYKELAEQGK	iTRAQ8plex@N-term; iTRAQ8plex(K)@6; iTRAQ8plex(K)@13	missed K-E@6	-0.00550924	2431.44	608.867	2431.45	608.869	4	10
64					2	99	MPWLAVPFSDTEGR	iTRAQ8plex@N-term; Oxidation(M)@1		-0.0010535	1924.96	642.662	1924.97	642.663	3	11
64					2	99	SFEVIFASADQNEEGFNEYFAK	iTRAQ8plex@N-term; iTRAQ8plex(K)@22		0.00559569	3149.55	788.395	3149.54	788.393	4	11
64					2	99	SLPTLVLIGPDGK	iTRAQ8plex@N-term; iTRAQ8plex(K)@13		-0.00204045	1917.17	480.301	1917.18	480.301	4	8
64					2	99	VPVSELVGK	iTRAQ8plex@N-term; iTRAQ8plex(K)@9		-0.0083301	1534.95	512.656	1534.95	512.659	3	8
64					2	99	VSGIPHLVILDAK	iTRAQ8plex@N-term; iTRAQ8plex(K)@13		-0.01025	1969.21	657.41	1969.22	657.413	3	11
64					0.0726296	99	AAGGGGIGDILATAER	iTRAQ8plex@N-term	cleaved A-A@N-term	0.00139502	1731.94	578.322	1731.94	578.321	3	9
65	54.67	tr|C5WXD7|C5WXD7_SORBI	Uncharacterized protein OS=Sorghum bicolor OX=4558 GN=SORBI_3001G209300 PE=4 SV=1	11	2	99	ANGGLIEGIADYVR	iTRAQ8plex@N-term; Deamidated(N)@2		-0.00121987	1751.93	584.986	1751.94	584.986	3	10
65					2	99	FDQAVGVNYAK	iTRAQ8plex@N-term; iTRAQ8plex(K)@11		-0.00456515	1819	455.758	1819.01	455.76	4	11
65					2	99	GGYTDDFFAQILGK	iTRAQ8plex@N-term; iTRAQ8plex(K)@14		-0.000897089	2139.15	535.794	2139.15	535.794	4	14
65					2	99	KPVDAITLVVEDIGGVAFTSANR	iTRAQ8plex@N-term; iTRAQ8plex(K)@1		-0.0103673	2979.68	745.926	2979.69	745.929	4	13
65					2	99	TVQQLWK	iTRAQ8plex@N-term; iTRAQ8plex(K)@7		-0.00115259	1509.91	504.311	1509.91	504.312	3	8
65					2	99	TVQQLWKDYK	iTRAQ8plex@N-term; iTRAQ8plex(K)@7; iTRAQ8plex(K)@10	missed K-D@7	0.0017329	2220.31	556.084	2220.3	556.083	4	7
65					2	99	WDQGYDVTAR	iTRAQ8plex@N-term		0.00088039	1513.75	757.881	1513.75	757.881	2	12
65					1.76955	99	QVLSDASTFIWNTFNQR	iTRAQ8plex@N-term; Dioxidation(W)@11		0.00240916	2362.19	788.403	2362.19	788.403	3	15
65					1.24413	99	MKGGYTDDFFAQILGK	iTRAQ8plex@N-term; Oxidation(M)@1; iTRAQ8plex(K)@2; iTRAQ8plex(K)@16	missed K-G@2	0.000876276	2718.48	680.628	2718.48	680.628	4	12
65					0.497573	99	GGLIEGIADYVR	iTRAQ8plex@N-term	cleaved N-G@N-term	0.00397751	1565.88	522.966	1565.87	522.965	3	12
65					0.137272	99	VTFDATNTASNTPGGQR	iTRAQ8plex@N-term	cleaved A-V@N-term	0.00474109	2040.02	681.015	2040.02	681.013	3	21
66	53.33	tr|C5WVG9|C5WVG9_SORBI	Cysteine proteinase inhibitor OS=Sorghum bicolor OX=4558 GN=SORBI_3001G324800 PE=3 SV=1	10	2	99	ELGGWALGQAK	iTRAQ8plex@N-term; iTRAQ8plex(K)@11	cleaved Q-E@N-term	-0.00107237	1737	580.008	1737	580.008	3	12
66					2	99	HIQELGGWALGQAK	iTRAQ8plex@N-term; iTRAQ8plex(K)@14		-0.00172787	2115.2	706.075	2115.21	706.076	3	8
66					2	99	KLASFTLASR	iTRAQ8plex@N-term; iTRAQ8plex(K)@1	missed K-L@1	-0.00187	1701.04	426.267	1701.04	426.267	4	7
66					2	99	LAANALR	iTRAQ8plex@N-term		-0.000987284	1031.64	516.827	1031.64	516.827	2	11
66					2	99	LASFTLASR	iTRAQ8plex@N-term		-0.00423805	1268.74	423.919	1268.74	423.92	3	11
66					2	99	LYVDAADR	iTRAQ8plex@N-term		-0.00143909	1225.66	613.837	1225.66	613.838	2	9
66					2	99	YRLYVDAADR	iTRAQ8plex@N-term	missed R-L@2	0.0110434	1544.84	515.953	1544.83	515.949	3	9
66					1.72125	99	GEEQVVSGMR	iTRAQ8plex@N-term; Dioxidation(M)@9		0.00325498	1426.71	714.36	1426.7	714.359	2	13
66					1.61979	99	SVTYVAVIYEQVWTNTR	iTRAQ8plex@N-term; Dioxidation(W)@13		-0.0150648	2364.21	789.078	2364.23	789.083	3	17
66					0.0282604	99	SVTYVAVIYEQ	iTRAQ8plex@N-term	cleaved Q-V@C-term	-0.00623538	1574.84	788.429	1574.85	788.432	2	9
67	39.94	tr|A0A1W0W3H0|A0A1W0W3H0_SORBI	Alpha-galactosidase OS=Sorghum bicolor OX=4558 GN=SORBI_3002G123100 PE=3 SV=1	8	2	99	ETLGILSNAEVIAINQDR	iTRAQ8plex@N-term		0.00133965	2259.24	754.087	2259.24	754.087	3	17
67					2	99	GTTSSASITAAWPDVGIR	iTRAQ8plex@N-term		0.0020872	2093.11	1047.56	2093.11	1047.56	2	13
67					2	99	LGIYSSAGTR	iTRAQ8plex@N-term		-0.00152518	1327.74	664.877	1327.74	664.877	2	12
67					2	99	TADALVATGLAK	iTRAQ8plex@N-term; iTRAQ8plex(K)@12		-0.00698706	1738.04	580.353	1738.05	580.356	3	15
67					2	99	TFPSGIK	iTRAQ8plex@N-term; iTRAQ8plex(K)@7		-0.00357546	1356.82	453.28	1356.82	453.281	3	10
67					2	99	YGNDLEVWAGQLSR	iTRAQ8plex@N-term; Deamidated(N)@3		0.00743888	1911.97	638.331	1911.96	638.328	3	10
67					1.76955	99	GVTVEAR	iTRAQ8plex@N-term		-0.00183178	1034.6	518.308	1034.6	518.309	2	12
67					1.12494	96.69	ALADYVHSK	iTRAQ8plex@N-term; iTRAQ8plex(K)@9		-0.00571559	1610.92	537.98	1610.92	537.982	3	8
68	38.79	tr|C5YQU5|C5YQU5_SORBI	Uncharacterized protein OS=Sorghum bicolor OX=4558 GN=SORBI_3008G146700 PE=3 SV=1	10	2	99	DSSVMGPVVR	iTRAQ8plex@N-term		0.0108451	1349.74	450.92	1349.73	450.917	3	9
68					2	99	ILPAMQSLAGALSAAGFGDIK	iTRAQ8plex@N-term; iTRAQ8plex(K)@21		0.00610456	2638.5	660.633	2638.5	660.632	4	13
68					2	99	IYSPDATILQALR	iTRAQ8plex@N-term		-0.00248966	1764.01	883.01	1764.01	883.012	2	21
68					2	99	MSVLATSSPPSSGAFK	iTRAQ8plex@N-term; Oxidation(M)@1; iTRAQ8plex(K)@16		0.00559119	2190.19	548.554	2190.18	548.553	4	12
68					2	99	MSVLATSSPPSSGAFKDSSVMGPVVR	iTRAQ8plex@N-term; Oxidation(M)@1; iTRAQ8plex(K)@16	missed K-D@16	-0.00102506	3217.69	805.43	3217.69	805.431	4	9
68					2	99	SGPLETYIFAMFNENKK	iTRAQ8plex@N-term; iTRAQ8plex(K)@16; iTRAQ8plex(K)@17	missed K-K@16	-0.00023413	2900.59	726.154	2900.59	726.154	4	11
68					2	99	YIAVGNEVEGSDTQK	iTRAQ8plex@N-term; iTRAQ8plex(K)@15		0.00507853	2217.18	555.302	2217.17	555.301	4	11
68					1.67778	99	FLAGSGAPLLANVYPYFAYR	iTRAQ8plex@N-term; iTRAQ8plex(Y)@19		0.0124279	2797.55	700.396	2797.54	700.393	4	12
68					1.13668	96.4	GIGAMR	iTRAQ8plex@N-term		-0.00443916	907.517	454.766	907.522	454.768	2	10
68					0.480172	95.76	SGPLETYIFAMFNENK	iTRAQ8plex@N-term; Oxidation(M)@11; iTRAQ8plex(K)@16		0.0130434	2484.3	829.106	2484.28	829.101	3	9
69	32.25	tr|C5Y9T3|C5Y9T3_SORBI	Aldose 1-epimerase OS=Sorghum bicolor OX=4558 GN=SORBI_3006G105200 PE=3 SV=1	9	2	99	DVLGHTLR	iTRAQ8plex@N-term		0.0030531	1213.71	405.578	1213.71	405.577	3	11
69					2	99	FVLDGK	iTRAQ8plex@N-term; iTRAQ8plex(K)@6		-0.00313998	1285.78	429.601	1285.79	429.602	3	8
69					2	99	GNLADVVLGR	iTRAQ8plex@N-term		-0.00287377	1316.77	659.392	1316.77	659.393	2	15
69					2	99	LGDFSVK	iTRAQ8plex@N-term; iTRAQ8plex(K)@7		-0.00535763	1372.81	458.611	1372.82	458.613	3	8
69					2	99	LMSVVLPDSK	iTRAQ8plex@N-term; Oxidation(M)@2; iTRAQ8plex(K)@10		-0.0125608	1711.99	571.67	1712	571.674	3	9
69					2	99	VAPVAGTPLDFR	iTRAQ8plex@N-term		-0.000671249	1545.88	516.301	1545.88	516.301	3	17
69					2	99	VGVYELK	iTRAQ8plex@N-term; iTRAQ8plex(K)@7		-0.00311491	1414.86	472.628	1414.86	472.629	3	9
69					2	99	VVGYDANYIVDGGGEGTMRPVAEVR	iTRAQ8plex@N-term; Oxidation(M)@18		0.0218027	2943.49	736.88	2943.47	736.875	4	10
69					0.55752	99	HAVLDAELLPSSGR	iTRAQ8plex@N-term; Delta:H(2)C(2)(H)@1		-0.0119466	1793.98	599.001	1793.99	599.005	3	18
70	39.01	tr|A0A1Z5S979|A0A1Z5S979_SORBI	Carboxypeptidase OS=Sorghum bicolor OX=4558 GN=SORBI_3001G348900 PE=3 SV=1	12	2	99	ALVKEVPTLATSPLFLVAESYGGK	iTRAQ8plex@N-term; iTRAQ8plex(K)@4; iTRAQ8plex(K)@24	missed K-E@4	-0.00882221	3401.99	851.504	3401.99	851.506	4	12
70					2	99	ASVTTGTPDGSELWGYVEVRPK	iTRAQ8plex@N-term; iTRAQ8plex(K)@22	cleaved A-A@N-term	-0.00365608	2956.57	592.322	2956.58	592.322	5	14
70					2	99	EVPTLATSPLFLVAESYGGK	iTRAQ8plex@N-term; iTRAQ8plex(K)@20		-0.00213403	2686.5	538.308	2686.5	538.308	5	14
70					2	99	LKWDGLKTFLSLPR	iTRAQ8plex@N-term; iTRAQ8plex(K)@2; iTRAQ8plex(K)@7	missed K-W@2; missed K-T@7	-0.00536301	2585.58	518.123	2585.58	518.124	5	9
70					2	99	NQIAAGQFAASQGSWNDLLAFIDTK	iTRAQ8plex@N-term; iTRAQ8plex(K)@25		0.0014086	3273.73	819.439	3273.72	819.438	4	16
70					2	99	YAATLGVSVAR	iTRAQ8plex@N-term		-0.000312503	1410.81	471.278	1410.81	471.279	3	15
70					1.92082	99	LDDNAAAEANKR	iTRAQ8plex@N-term; iTRAQ8plex(K)@11	missed K-R@11	0.00289256	1895.04	632.686	1895.03	632.685	3	10
70					1.88606	99	AHLFWWYYK	iTRAQ8plex@N-term; iTRAQ8plex(K)@9		-0.00313424	1921.05	481.269	1921.05	481.27	4	8
70					0.376751	99	WVEVSNAVYYALVNDFMKPR	iTRAQ8plex@N-term; Deamidated(N)@14; Oxidation(M)@17; iTRAQ8plex(K)@18		0.0268869	3025.61	757.41	3025.58	757.403	4	9
70					0.148742	99	SGSVDVYNFLLDSGMDPVS	iTRAQ8plex@N-term; Oxidation(M)@15	cleaved S-A@C-term	-0.000201121	2321.1	1161.56	2321.1	1161.56	2	12
70					0.131356	99	SGSVDVYNFLLDSGMDPV	iTRAQ8plex@N-term; Oxidation(M)@15	cleaved V-S@C-term	-0.00105321	2234.07	1118.04	2234.07	1118.04	2	12
70					0.0043648	95.7	ADLIFVDN	iTRAQ8plex@N-term	cleaved N-P@C-term	-0.0023327	1209.65	605.833	1209.65	605.835	2	7
71	24.14	tr|A0A1W0W7I8|A0A1W0W7I8_SORBI	Peroxidase OS=Sorghum bicolor OX=4558 GN=SORBI_3002G391900 PE=3 SV=1	9	2	99	AEYIVR	iTRAQ8plex@N-term		-0.00181245	1053.61	527.813	1053.61	527.814	2	8
71					2	99	ASLDSEALANLPPPFASLEK	iTRAQ8plex@N-term; iTRAQ8plex(K)@20		-0.00815911	2677.47	670.375	2677.48	670.377	4	18
71					2	99	DATFFLSSNNAVDYFDMPAGR	iTRAQ8plex@N-term		0.00721041	2641.25	881.424	2641.24	881.421	3	13
71					2	99	FMAAMVK	iTRAQ8plex@N-term; Oxidation(M)@2; iTRAQ8plex(K)@7		5.62596e-05	1420.8	474.608	1420.8	474.608	3	9
71					2	99	GLDAEDMVTLSGAHTVGR	iTRAQ8plex@N-term; Oxidation(M)@7		-0.0017966	2148.08	717.033	2148.08	717.034	3	14
71					2	99	GTGAGLIR	iTRAQ8plex@N-term		-0.00160533	1047.63	524.824	1047.63	524.824	2	13
71					2	99	SAIDSNR	iTRAQ8plex@N-term		0.00281095	1065.57	533.795	1065.57	533.793	2	11
71					1.3279	97.9	TSADGEIR	iTRAQ8plex@N-term		9.99871e-08	1151.61	576.812	1151.61	576.812	2	10
71					0.0172766	99	VTLSGAHTVGR	Carbamidomethyl@N-term	cleaved M-V@N-term	-0.00209632	1153.62	577.816	1153.62	577.817	2	10
72	22.66	tr|C5X3T4|C5X3T4_SORBI	Uncharacterized protein OS=Sorghum bicolor OX=4558 GN=SORBI_3002G243000 PE=3 SV=1	9	2	99	ADGLFGLGR	iTRAQ8plex@N-term		-0.00256833	1208.68	605.347	1208.68	605.348	2	9
72					2	99	GVPLGTANYIVSVGLGTPK	iTRAQ8plex@N-term; iTRAQ8plex(K)@19		-0.000865817	2450.44	817.819	2450.44	817.819	3	13
72					2	99	SDTPSFYYLNLVGIK	iTRAQ8plex@N-term; iTRAQ8plex(K)@15		-0.000376704	2324.29	775.77	2324.29	775.77	3	11
72					2	99	TFAVVYDVANQK	iTRAQ8plex@N-term; iTRAQ8plex(K)@12		-0.0110179	1962.09	655.038	1962.1	655.042	3	10
72					2	99	TPGTVIDSGTVITR	iTRAQ8plex@N-term		-0.00140386	1719.97	574.329	1719.97	574.33	3	11
72					2	99	VSLASQAAAK	iTRAQ8plex@N-term; iTRAQ8plex(K)@10		-0.00155634	1552.94	518.653	1552.94	518.654	3	11
72					2	99	VSPAVFR	iTRAQ8plex@N-term		-0.0042856	1078.64	540.327	1078.64	540.329	2	10
72					1.61979	98.86	IGFGAK	iTRAQ8plex@N-term; iTRAQ8plex(K)@6		-0.00477311	1199.74	400.922	1199.75	400.924	3	7
72					0.075204	99	GTVIDSGTVITR	iTRAQ8plex@N-term	cleaved P-G@N-term	-0.00694625	1521.86	761.937	1521.87	761.941	2	9
73	30.32	tr|C5X1L1|C5X1L1_SORBI	Uncharacterized protein OS=Sorghum bicolor OX=4558 GN=SORBI_3001G247900 PE=3 SV=1	9	2	99	DYIGAIFNGVK	iTRAQ8plex@N-term; Deamidated(N)@8; iTRAQ8plex(K)@11		-0.00273419	1805.02	602.679	1805.02	602.68	3	12
73					2	99	FASIAPYGNADVQR	iTRAQ8plex@N-term; Deamidated(N)@9		0.0119389	1812.94	605.322	1812.93	605.318	3	12
73					2	99	FTDVPINPR	iTRAQ8plex@N-term		0.00244078	1361.76	454.928	1361.76	454.928	3	10
73					2	99	LYGIFIWAADHSR	iTRAQ8plex@N-term		-0.0030715	1851.99	618.337	1851.99	618.339	3	15
73					2	99	QSNPNVR	iTRAQ8plex@N-term		-0.00125077	1117.61	559.814	1117.61	559.815	2	9
73					2	99	YDTQAQALLANAPA	iTRAQ8plex@N-term	cleaved A-G@C-term	-0.00314601	1749.92	875.966	1749.92	875.967	2	12
73					2	99	YDTQAQALLANAPAG	iTRAQ8plex@N-term	cleaved G-Y@C-term	-0.00714457	1806.93	904.475	1806.94	904.478	2	8
73					2	99	YDTQAQALLANAPAGY	iTRAQ8plex@N-term		0.000711366	1970.01	657.676	1970.01	657.676	3	9
73					0.188425	99	ANSNLFR	iTRAQ8plex@N-term	cleaved A-A@N-term	-0.004838	1124.62	563.317	1124.62	563.32	2	12
74	34.96	tr|C5XI24|C5XI24_SORBI	Peroxidase OS=Sorghum bicolor OX=4558 GN=SORBI_3003G140700 PE=3 SV=1	8	2	99	DAASALSNGHVHFAVPAGR	iTRAQ8plex@N-term; Deamidated(N)@8		-0.00148662	2181.12	546.288	2181.12	546.288	4	14
74					2	99	DLLNYK	iTRAQ8plex@N-term; iTRAQ8plex(K)@6		-0.00309868	1372.81	458.612	1372.82	458.613	3	7
74					2	99	EAPVNIGLAAFDVLEEIK	iTRAQ8plex@N-term; iTRAQ8plex(K)@18		-0.0080003	2535.43	846.152	2535.44	846.154	3	15
74					2	99	FVAGFTSR	iTRAQ8plex@N-term		-0.00243263	1187.66	594.836	1187.66	594.838	2	10
74					2	99	GVENVVK	iTRAQ8plex@N-term; iTRAQ8plex(K)@7		-0.00266494	1351.83	451.616	1351.83	451.617	3	9
74					2	99	LDGFVSK	iTRAQ8plex@N-term; iTRAQ8plex(K)@7		-0.00233636	1372.82	458.612	1372.82	458.613	3	9
74					2	99	LSEPSSQITPAYR	iTRAQ8plex@N-term		-0.000480093	1751.94	876.975	1751.94	876.975	2	13
74					1.37675	97.78	TGAALVR	iTRAQ8plex@N-term		-0.00590417	990.607	496.311	990.613	496.314	2	11
75	56.62	tr|C5XHF1|C5XHF1_SORBI	Uncharacterized protein OS=Sorghum bicolor OX=4558 GN=SORBI_3003G136200 PE=3 SV=1	9	2	99	ADISADDFFFSGLR	iTRAQ8plex@N-term		0.00127463	1863.93	622.318	1863.93	622.318	3	14
75					2	99	ANFAPK	iTRAQ8plex@N-term; iTRAQ8plex(K)@6		-0.00263897	1254.75	628.383	1254.75	628.385	2	10
75					2	99	FPGVNTLGVSIAR	iTRAQ8plex@N-term; Deamidated(N)@5		0.00958652	1634.94	545.987	1634.93	545.984	3	10
75					2	99	GDVFVFPR	iTRAQ8plex@N-term		-0.00130322	1239.69	414.238	1239.69	414.238	3	8
75					2	99	IGNGEVEHIK	iTRAQ8plex@N-term; Deamidated(N)@3; iTRAQ8plex(K)@10		-0.0112668	1703.96	568.992	1703.97	568.996	3	10
75					2	99	TLIKGDVFVFPR	iTRAQ8plex@N-term; iTRAQ8plex(K)@4	missed K-G@4	-0.0059536	1999.2	667.408	1999.21	667.41	3	10
75					1.95861	99	GLVHFQQNR	iTRAQ8plex@N-term		0.00560996	1401.78	468.269	1401.78	468.267	3	11
75					1.49485	98.33	IDYAPGGQNPPHTHPR	iTRAQ8plex@N-term		0.0117728	2060.06	516.023	2060.05	516.02	4	11
75					0.705534	99	SQLQGTQQIAMTLFGATPPVPTDILAK	iTRAQ8plex@N-term; Oxidation(M)@11; iTRAQ8plex(K)@27	cleaved N-S@N-term	0.00515599	3449.91	863.485	3449.91	863.484	4	12
76	34.73	tr|C5XIY1|C5XIY1_SORBI	Peroxidase OS=Sorghum bicolor OX=4558 GN=SORBI_3003G152100 PE=3 SV=1	9	2	99	GFDVIDAAK	iTRAQ8plex@N-term; iTRAQ8plex(K)@9		0.00813797	1542.89	515.306	1542.89	515.303	3	7
76					2	99	LFYQVPAGR	iTRAQ8plex@N-term		0.00178651	1353.77	452.265	1353.77	452.264	3	10
76					2	99	LLPLNLGLHFSDDQLIR	iTRAQ8plex@N-term		-0.00205627	2267.29	567.83	2267.29	567.831	4	10
76					2	99	MGNIDVK	iTRAQ8plex@N-term; iTRAQ8plex(K)@7		-0.00447792	1383.8	462.273	1383.8	462.274	3	9
76					2	99	NATLAPLANAFAADETLWK	iTRAQ8plex@N-term; Deamidated(N)@1; iTRAQ8plex(K)@19		-0.0107605	2625.42	876.146	2625.43	876.149	3	11
76					2	99	TGTTDEIR	iTRAQ8plex@N-term		0.00313305	1195.64	598.826	1195.64	598.825	2	12
76					2	99	TVSCADIVAFAAR	iTRAQ8plex@N-term; Carbamidomethyl(C)@4		0.00042065	1683.89	562.305	1683.89	562.305	3	9
76					1.92082	99	ANNPSLR	iTRAQ8plex@N-term		0.00284136	1074.61	538.313	1074.61	538.312	2	12
76					0.209012	99	LLGPDSTAQVLIDGFR	iTRAQ8plex@N-term	cleaved N-L@N-term	-0.0209163	2005.09	669.372	2005.12	669.379	3	12
77	21.37	tr|C5WW86|C5WW86_SORBI	Uncharacterized protein OS=Sorghum bicolor OX=4558 GN=SORBI_3001G196700 PE=4 SV=1	8	2	99	AALQEITGLVDGQLQSGR	iTRAQ8plex@N-term		0.000359187	2159.19	720.736	2159.19	720.736	3	21
77					2	99	FGAALVSPEHR	iTRAQ8plex@N-term		-0.0120496	1486.81	496.61	1486.82	496.614	3	11
77					2	99	IVFANGSQDPWR	iTRAQ8plex@N-term; Deamidated(N)@5		0.00460991	1693.88	565.633	1693.87	565.632	3	10
77					2	99	KFGAALVSPEHR	iTRAQ8plex@N-term; iTRAQ8plex(K)@1	missed K-F@1	-0.00286986	1919.12	480.787	1919.12	480.787	4	10
77					2	99	NVFGEGVYPDVFMTNLYYGGTGIAGSK	iTRAQ8plex@N-term; Oxidation(M)@13; iTRAQ8plex(K)@27		-0.00320596	3479.75	870.945	3479.75	870.946	4	14
77					2	99	QYYQETLNAK	iTRAQ8plex@N-term; iTRAQ8plex(K)@10		0.00366915	1865.02	622.68	1865.01	622.679	3	10
77					2	99	SLTTENLQFLSSK	iTRAQ8plex@N-term; iTRAQ8plex(K)@13	cleaved N-S@N-term	-0.0269711	2075.15	692.722	2075.17	692.731	3	9
77					2	99	SSPFNSLTTENLQFLSSK	iTRAQ8plex@N-term; Deamidated(N)@5; iTRAQ8plex(K)@18		-0.000269688	2608.38	653.103	2608.38	653.103	4	12
78	24.78	tr|A0A1B6PNL9|A0A1B6PNL9_SORBI	Uncharacterized protein OS=Sorghum bicolor OX=4558 GN=SORBI_3006G242000 PE=3 SV=1	12	2	99	AVANQPVSVAIEAGGNAFQLYSSGIFTGK	iTRAQ8plex@N-term; Deamidated(N)@16; iTRAQ8plex(K)@29		0.00919175	3504.88	877.227	3504.87	877.225	4	18
78					2	99	DYWIVK	iTRAQ8plex@N-term; iTRAQ8plex(K)@6		0.00161041	1430.84	477.954	1430.84	477.953	3	7
78					2	99	NSWGSSWGESGYIR	iTRAQ8plex@N-term		0.0027218	1888.9	945.459	1888.9	945.458	2	13
78					2	99	SWGSSWGESGYIR	iTRAQ8plex@N-term	cleaved N-S@N-term	0.000326289	1774.86	592.627	1774.86	592.627	3	9
78					2	99	VVTIDSYEDVPAN	iTRAQ8plex@N-term	cleaved N-S@C-term	-0.00402729	1724.87	863.444	1724.88	863.446	2	9
78					2	99	VVTIDSYEDVPANSEK	iTRAQ8plex@N-term; iTRAQ8plex(K)@16		-0.00290768	2373.25	594.32	2373.25	594.32	4	13
78					1.69897	99	GAVAEVK	iTRAQ8plex@N-term; iTRAQ8plex(K)@7		-0.0021261	1280.79	641.402	1280.79	641.403	2	12
78					1.55284	98.73	NIKDSSGK	iTRAQ8plex@N-term; iTRAQ8plex(K)@3; iTRAQ8plex(K)@8	missed K-D@3	-0.00683293	1760.05	441.02	1760.06	441.021	4	9
78					0.0777937	99	DLPESVDWR	iTRAQ8plex@N-term	cleaved E-D@N-term	-0.00346605	1419.73	474.25	1419.73	474.251	3	12
78					0.0172766	99	SSGIFTGK	iTRAQ8plex@N-term; iTRAQ8plex(K)@8	cleaved Y-S@N-term	-0.0113986	1403.81	468.945	1403.82	468.948	3	9
78					0.0043648	99	LPESVDWR	iTRAQ8plex@N-term	cleaved D-L@N-term	0.00136982	1304.7	653.36	1304.7	653.359	2	9
78					0.00174067	99	EDLPESVDWR	Carbamyl@N-term	cleaved N-E@N-term	-0.00127797	1287.57	644.793	1287.57	644.794	2	9
79	22.74	tr|C5XHP7|C5XHP7_SORBI	Uncharacterized protein OS=Sorghum bicolor OX=4558 GN=SORBI_3003G419300 PE=4 SV=1	9	2	99	AASGDLTR	iTRAQ8plex@N-term		0.00108828	1093.6	547.81	1093.6	547.809	2	11
79					2	99	AFDAATAGR	iTRAQ8plex@N-term		0.00404134	1182.63	592.324	1182.63	592.322	2	15
79					2	99	AHPYNPFAR	iTRAQ8plex@N-term		-0.00293196	1375.73	459.583	1375.73	459.584	3	8
79					2	99	IPYTVLRPDVYAPFVR	iTRAQ8plex@N-term		0.0005953	2209.26	553.322	2209.26	553.321	4	17
79					2	99	RQLGFSGLLFGR	iTRAQ8plex@N-term	missed R-Q@1	-0.00226884	1653.96	552.327	1653.96	552.328	3	16
79					2	99	SWLALPAQVAR	iTRAQ8plex@N-term; Trp->Kynurenin(W)@2		-0.00185316	1518.88	507.301	1518.88	507.301	3	9
79					2	99	VPGYFVSAK	iTRAQ8plex@N-term; iTRAQ8plex(K)@9		-0.00138992	1574.93	525.983	1574.93	525.983	3	12
79					1.61979	98.88	ELGSTR	iTRAQ8plex@N-term		-0.00175528	965.543	483.779	965.545	483.78	2	10
79					0.277366	99	APTSTTPGGKPLVTAITR	iTRAQ8plex@N-term; iTRAQ8plex(K)@10	cleaved A-A@N-term	0.00877	2375.41	594.859	2375.4	594.857	4	16
80	20.37	tr|C5XPN2|C5XPN2_SORBI	Uncharacterized protein OS=Sorghum bicolor OX=4558 GN=SORBI_3003G350700 PE=3 SV=1	9	2	99	EIAEAYLGSTIK	iTRAQ8plex@N-term; iTRAQ8plex(K)@12		-0.0131889	1902.08	635.034	1902.09	635.038	3	8
80					2	99	EQVFSTYSDNQPGVLIQVYEGER	iTRAQ8plex@N-term		0.00362763	2961.47	988.164	2961.47	988.163	3	18
80					2	99	IINEPTAAAIAYGLDK	iTRAQ8plex@N-term; iTRAQ8plex(K)@16		-0.00582579	2267.29	756.771	2267.3	756.773	3	16
80					2	99	IINEPTAAAIAYGLDKK	iTRAQ8plex@N-term; iTRAQ8plex(K)@16; iTRAQ8plex(K)@17	missed K-K@16	-0.00858868	2699.59	675.905	2699.6	675.907	4	11
80					2	99	QFAAEEISSMVLIK	iTRAQ8plex@N-term; Oxidation(M)@10; iTRAQ8plex(K)@14		-0.0105753	2189.21	730.745	2189.22	730.748	3	9
80					2	99	SSVHDVVLVGGSTR	iTRAQ8plex@N-term		-0.00173996	1715.95	572.989	1715.95	572.99	3	9
80					2	99	TTPSYVAFTDTER	iTRAQ8plex@N-term		0.00358611	1790.9	896.459	1790.9	896.457	2	9
80					0.640165	97.55	MVQEAEK	iTRAQ8plex@N-term; Oxidation(M)@1; iTRAQ8plex(K)@7		0.000820958	1457.8	486.941	1457.8	486.941	3	8
80					0.571865	96.26	FEELNMDLFR	iTRAQ8plex@N-term; Oxidation(M)@6		0.00562718	1632.82	545.28	1632.81	545.278	3	7
81	26.78	tr|C5XIK1|C5XIK1_SORBI	Uncharacterized protein OS=Sorghum bicolor OX=4558 GN=SORBI_3003G432700 PE=4 SV=1	9	2	99	DGNLVLLDAR	iTRAQ8plex@N-term; Deamidated(N)@3		-0.00503591	1389.77	464.265	1389.78	464.266	3	9
81					2	99	GQPVGEGASAELTAAGDLVLR	iTRAQ8plex@N-term		0.0102983	2314.25	579.571	2314.24	579.568	4	12
81					2	99	LVSLPGLAYFNDPATSLK	iTRAQ8plex@N-term; iTRAQ8plex(K)@18		0.00250355	2513.44	629.367	2513.44	629.366	4	17
81					2	99	SATGAVVWSSGTAGR	iTRAQ8plex@N-term		0.000520418	1709.9	570.974	1709.9	570.974	3	13
81					2	99	SVAAMAVTR	iTRAQ8plex@N-term; Oxidation(M)@5		0.0155884	1224.7	409.239	1224.68	409.234	3	11
81					2	99	YYHLGFSK	iTRAQ8plex@N-term; iTRAQ8plex(K)@8		0.00738311	1621.92	541.646	1621.91	541.643	3	7
81					1.74473	99	LEHDGHLR	iTRAQ8plex@N-term		0.000788039	1279.69	427.572	1279.69	427.572	3	8
81					1.69897	98.99	LYLTVADDSLSAYVDAKPPQR	iTRAQ8plex@N-term; iTRAQ8plex(K)@17		-0.00966802	2929.59	733.405	2929.6	733.408	4	10
81					0.204815	97.26	VLLDAR	iTRAQ8plex@N-term	cleaved L-V@N-term	-0.00370864	989.614	495.814	989.618	495.816	2	9
82	38.72	tr|A0A1B6PD27|A0A1B6PD27_SORBI	Purple acid phosphatase OS=Sorghum bicolor OX=4558 GN=SORBI_3008G113000 PE=3 SV=1	9	2	99	EASFGHATLEIK	iTRAQ8plex@N-term; iTRAQ8plex(K)@12		-0.00373837	1910.07	478.524	1910.07	478.525	4	10
82					2	99	EATVEMPLDADVFR	iTRAQ8plex@N-term; Oxidation(M)@6	cleaved L-E@N-term	-0.00110994	1911.95	956.984	1911.96	956.985	2	12
82					2	99	TFSFTTPPKPGPDVPFK	iTRAQ8plex@N-term; iTRAQ8plex(K)@9; iTRAQ8plex(K)@17		0.00328254	2774.58	555.923	2774.58	555.923	5	12
82					2	99	VSNVAYDIVNGEATPVR	iTRAQ8plex@N-term; Deamidated(N)@10		0.00238256	2108.11	1055.06	2108.11	1055.06	2	18
82					2	99	VVADGVWLTNR	iTRAQ8plex@N-term		-0.00319338	1532.86	511.96	1532.86	511.961	3	10
82					2	99	YPTPYLSSGSTEPFWYSVK	iTRAQ8plex@N-term; iTRAQ8plex(K)@19		0.00412893	2816.46	939.826	2816.45	939.825	3	13
82					2	99	YTPQWTWLQAELQR	iTRAQ8plex@N-term		-0.000674238	2123.11	708.711	2123.11	708.711	3	15
82					0.610834	99	VVVLSSYSAYGK	iTRAQ8plex@N-term; iTRAQ8plex(K)@12	cleaved H-V@N-term	-0.00839097	1880.08	627.7	1880.09	627.703	3	9
82					0.0043648	95.14	NAAYQPWIWTAGNHELDFAPELGETTPFKPY	iTRAQ8plex@N-term; iTRAQ8plex(K)@29	cleaved Y-T@C-term	-0.00522484	4171.09	1043.78	4171.09	1043.78	4	9
83	45.78	tr|C5WNY4|C5WNY4_SORBI	Uncharacterized protein OS=Sorghum bicolor OX=4558 GN=SORBI_3001G129700 PE=3 SV=1	10	2	99	AGETFVIPR	iTRAQ8plex@N-term		0.00112268	1292.74	431.921	1292.74	431.92	3	12
83					2	99	ATEVGLVTR	iTRAQ8plex@N-term		-0.00335317	1248.73	417.251	1248.73	417.252	3	12
83					2	99	ATEVGLVTRGELLVGIIGSLDSGNR	iTRAQ8plex@N-term	missed R-G@9	0.0210899	2829.61	708.409	2829.59	708.404	4	10
83					2	99	GELLVGIIGSLDSGNR	iTRAQ8plex@N-term		-0.0243993	1903.04	952.529	1903.07	952.541	2	19
83					2	99	GLMHFQFNVGK	iTRAQ8plex@N-term; iTRAQ8plex(K)@11		-0.00338831	1885.05	629.356	1885.05	629.357	3	7
83					2	99	VDASVVDLLK	iTRAQ8plex@N-term; iTRAQ8plex(K)@10		-0.00237917	1666.01	417.51	1666.01	417.51	4	10
83					2	99	VDFAPGGTNPPHVHPR	iTRAQ8plex@N-term		0.0029885	2001.05	501.27	2001.05	501.269	4	14
83					1.58503	98.85	GELLVGIIGSLDSGNRYYSK	iTRAQ8plex@N-term; iTRAQ8plex(K)@20	missed R-Y@16	-0.00946465	2748.52	688.137	2748.53	688.139	4	8
83					0.00524307	95.46	VDFAPGGTN	iTRAQ8plex@N-term	cleaved N-P@C-term	0.00766408	1180.61	591.313	1180.6	591.309	2	7
83					0.000434506	95.14	PGIIFVPLTLFGSSPPIPTPVLSK	iTRAQ8plex@N-term; iTRAQ8plex(K)@24	cleaved N-P@N-term	0.0773155	3084.92	772.238	3084.85	772.219	4	9
84	34.42	tr|C5X3C1|C5X3C1_SORBI	Peroxidase OS=Sorghum bicolor OX=4558 GN=SORBI_3002G391300 PE=3 SV=1	9	2	99	AYADFVPFLWQNK	iTRAQ8plex@N-term; iTRAQ8plex(K)@13		-0.0021162	2206.2	552.558	2206.2	552.558	4	12
84					2	99	AYADFVPFLWQNKFGK	iTRAQ8plex@N-term; iTRAQ8plex(K)@13; iTRAQ8plex(K)@16	missed K-F@13	-0.00820853	2842.59	711.654	2842.59	711.656	4	12
84					2	99	DASYFLSGGGINFAMPAGR	iTRAQ8plex@N-term; Oxidation(M)@15		0.00733439	2250.11	751.045	2250.1	751.042	3	19
84					2	99	FSVPNFPSLR	iTRAQ8plex@N-term		-0.000803312	1466.82	489.947	1466.82	489.947	3	9
84					2	99	GLDYVDMITLSGAHSIGR	iTRAQ8plex@N-term; Oxidation(M)@7		0.0100368	2224.16	557.046	2224.15	557.044	4	12
84					2	99	GYEVIDAAK	iTRAQ8plex@N-term; iTRAQ8plex(K)@9		-0.00365784	1572.89	525.305	1572.9	525.306	3	12
84					2	99	MGGIEIK	iTRAQ8plex@N-term; iTRAQ8plex(K)@7		-0.00568886	1354.8	678.41	1354.81	678.412	2	12
84					0.9914	97.13	DVLAHK	iTRAQ8plex@N-term; iTRAQ8plex(K)@6		-0.00521564	1289.79	430.936	1289.79	430.938	3	9
84					0.331614	99	ITLSGAHSIGR	iTRAQ8plex@N-term	cleaved M-I@N-term	-0.00207494	1414.82	472.613	1414.82	472.614	3	13
85	27.1	tr|C5YJ56|C5YJ56_SORBI	Uncharacterized protein OS=Sorghum bicolor OX=4558 GN=SORBI_3007G214700 PE=4 SV=1	8	2	99	DSAFAALK	iTRAQ8plex@N-term; iTRAQ8plex(K)@8		-0.00118701	1429.84	477.62	1429.84	477.62	3	11
85					2	99	DSAFAALKK	iTRAQ8plex@N-term; iTRAQ8plex(K)@8; iTRAQ8plex(K)@9	missed K-K@8	-0.00546876	1862.13	466.541	1862.14	466.542	4	11
85					2	99	ISSSVYSTRPVAVYEVNK	iTRAQ8plex@N-term; iTRAQ8plex(K)@18		-0.00109641	2606.45	869.824	2606.45	869.825	3	11
85					2	99	NGITIFVPK	iTRAQ8plex@N-term; Deamidated(N)@1; iTRAQ8plex(K)@9		-0.0185632	1596.95	533.324	1596.97	533.331	3	8
85					2	99	SLLLYHAFPK	iTRAQ8plex@N-term; iTRAQ8plex(K)@10		-0.0020748	1796.08	450.027	1796.08	450.028	4	10
85					2	99	VLLPMQIFK	iTRAQ8plex@N-term; Oxidation(M)@5; iTRAQ8plex(K)@9		-0.00267532	1712.05	571.69	1712.05	571.691	3	9
85					2	99	YYSLAEFDK	iTRAQ8plex@N-term; iTRAQ8plex(K)@9		-0.00238173	1742.93	581.985	1742.93	581.985	3	11
85					1.07058	99	ISSSVYSTR	iTRAQ8plex@N-term	cleaved R-P@C-term	-0.00197787	1302.71	652.361	1302.71	652.362	2	9
86	27.39	tr|A0A1B6Q515|A0A1B6Q515_SORBI	Uncharacterized protein OS=Sorghum bicolor OX=4558 GN=SORBI_3003G238500 PE=4 SV=1	8	2	99	DDLFNINAGIVK	iTRAQ8plex@N-term; iTRAQ8plex(K)@12		-0.000598748	1926.1	643.042	1926.1	643.042	3	14
86					2	99	GFMGEEQLGEALEGSDVVIIPAGVPR	iTRAQ8plex@N-term; Oxidation(M)@3		-0.00300038	2989.53	997.519	2989.54	997.52	3	21
86					2	99	KLFGVTTLDVVR	iTRAQ8plex@N-term; iTRAQ8plex(K)@1	missed K-L@1	-0.00443313	1955.2	489.807	1955.2	489.808	4	12
86					2	99	LNPLVSSLSLYDIAGTPGVAADVSHINSPALVK	iTRAQ8plex@N-term; iTRAQ8plex(K)@33		-0.0191619	3926.18	982.552	3926.2	982.557	4	17
86					2	99	NLSAAIAK	iTRAQ8plex@N-term; iTRAQ8plex(K)@8		-0.00723162	1394.86	465.962	1394.87	465.964	3	7
86					2	99	TQDGGTEVVEAK	iTRAQ8plex@N-term; iTRAQ8plex(K)@12		-0.00291686	1841	614.673	1841	614.674	3	12
86					1.88606	99	VAILGAAGGIGQPLSLLMK	iTRAQ8plex@N-term; Oxidation(M)@18; iTRAQ8plex(K)@19		-0.00451233	2432.46	609.122	2432.47	609.124	4	10
86					1.3098	98.08	TFYAGK	iTRAQ8plex@N-term; iTRAQ8plex(K)@6		0.00641717	1293.76	432.261	1293.75	432.259	3	7
87	22.2	tr|C5YRS3|C5YRS3_SORBI	Purple acid phosphatase OS=Sorghum bicolor OX=4558 GN=SORBI_3008G037000 PE=3 SV=1	7	2	99	ADLAALDR	iTRAQ8plex@N-term		-0.00301025	1147.65	574.831	1147.65	574.832	2	12
87					2	99	DAMEVLLYGAR	iTRAQ8plex@N-term		-0.00170504	1540.82	514.614	1540.82	514.615	3	11
87					2	99	EGLADKYIDPQPAISVFR	iTRAQ8plex@N-term; iTRAQ8plex(K)@6	missed K-Y@6	0.00658811	2626.46	657.623	2626.46	657.622	4	10
87					2	99	FVVVGDLGQTGWTASTLK	iTRAQ8plex@N-term; iTRAQ8plex(K)@18		0.00135871	2486.4	829.808	2486.4	829.807	3	17
87					2	99	HVAAADYDMLLLPGDLSYADLVQSR	iTRAQ8plex@N-term		0.0122383	3036.57	760.149	3036.55	760.146	4	18
87					2	99	TPPSTLPFR	iTRAQ8plex@N-term		-0.00249685	1318.75	440.591	1318.76	440.592	3	8
87					2	99	YIDPQPAISVFR	iTRAQ8plex@N-term		0.0022289	1708.95	570.657	1708.95	570.656	3	12
88	39.24	tr|C5Z8T4|C5Z8T4_SORBI	Xyloglucan endotransglucosylase/hydrolase OS=Sorghum bicolor OX=4558 GN=SORBI_3010G246600 PE=3 SV=1	8	2	99	GGGNFYQDVDITWGDGR	iTRAQ8plex@N-term	cleaved A-G@N-term	0.00067191	2160.02	721.014	2160.02	721.013	3	16
88					2	99	ILNNGQLLTLSMDR	iTRAQ8plex@N-term; Deamidated(N)@4; Oxidation(M)@12		-0.00507353	1908.02	637.015	1908.03	637.017	3	14
88					2	99	NDGAVPFPTSQPMR	iTRAQ8plex@N-term; Oxidation(M)@13		0.00708545	1835.92	612.981	1835.91	612.979	3	9
88					2	99	SQYLYGR	iTRAQ8plex@N-term		0.00086594	1189.64	595.828	1189.64	595.827	2	12
88					2	99	SSGSGFQSK	iTRAQ8plex@N-term; iTRAQ8plex(K)@9		-0.00611307	1491.81	746.911	1491.81	746.914	2	10
88					2	99	VYASVWDAEEWATQGGR	iTRAQ8plex@N-term		0.00175544	2228.08	743.701	2228.08	743.701	3	22
88					1.65758	99	FDMQLK	iTRAQ8plex@N-term; iTRAQ8plex(K)@6		-0.00257645	1388.79	463.938	1388.79	463.939	3	6
88					0.928118	99	SNGAWMSQELDSAAQGQLR	iTRAQ8plex@N-term; Deamidated(N)@2; Oxidation(M)@6		0.0116478	2369.13	790.719	2369.12	790.715	3	12
89	42.96	tr|C5XX83|C5XX83_SORBI	Uncharacterized protein OS=Sorghum bicolor OX=4558 GN=SORBI_3004G208700 PE=4 SV=1	9	2	99	DAFLAAAGYYPSFGR	iTRAQ8plex@N-term; iTRAQ8plex(Y)@9		-0.00176824	2213.17	554.3	2213.17	554.301	4	11
89					2	99	EIAAFFGNANHETIK	iTRAQ8plex@N-term; iTRAQ8plex(K)@15		-0.0041314	2269.23	568.314	2269.23	568.315	4	12
89					2	99	GPLQISWNYNYGPAGQSIGFDGLGDPDAVAR	iTRAQ8plex@N-term; Deamidated(N)@8		0.00455866	3539.73	708.953	3539.73	708.953	5	20
89					2	99	SAVVAFR	iTRAQ8plex@N-term		0.00160128	1052.63	527.322	1052.63	527.322	2	12
89					2	99	TGTVDDSKR	iTRAQ8plex@N-term; iTRAQ8plex(K)@8	missed K-R@8	0.000964246	1585.89	529.637	1585.89	529.637	3	11
89					2	99	YGPAGQSIGFDGLGDPDAVAR	iTRAQ8plex@N-term	cleaved N-Y@N-term	-0.0147967	2366.17	789.729	2366.18	789.734	3	13
89					1.79588	99	TGTVDDSK	iTRAQ8plex@N-term; iTRAQ8plex(K)@8		-0.00188271	1429.79	477.602	1429.79	477.603	3	8
89					0.478862	99	AALWYWMNSVHGVFVSGQGFGATIR	iTRAQ8plex@N-term; Deamidated(N)@8; Oxidation(H)@11		0.0236995	3074.56	769.648	3074.54	769.642	4	16
89					0.000869447	98.87	LAAAGYYPSFGR	No iTRAQ8plex@N-term	cleaved F-L@N-term	0.0416139	1271.67	636.843	1271.63	636.822	2	10
90	56.39	tr|C5YBE8|C5YBE8_SORBI	Uncharacterized protein OS=Sorghum bicolor OX=4558 GN=SORBI_3006G132300 PE=4 SV=1	7	2	99	DIGFDGLR	iTRAQ8plex@N-term		-0.0124349	1195.64	598.826	1195.65	598.832	2	8
90					2	99	DIGFDGLRNPDR	iTRAQ8plex@N-term	missed R-N@8	-0.0006024	1677.87	560.298	1677.87	560.299	3	9
90					2	99	GPLQISWNYNYGPAGR	iTRAQ8plex@N-term; Dioxidation(W)@7		0.00999174	2128.07	710.365	2128.06	710.362	3	10
90					2	99	SAFLSAADAYK	iTRAQ8plex@N-term; iTRAQ8plex(K)@11		-0.00244081	1750.97	584.664	1750.97	584.664	3	7
90					2	99	SAFLSAADAYKGFGGR	iTRAQ8plex@N-term; iTRAQ8plex(K)@11	missed K-G@11	-0.0116888	2225.19	557.306	2225.21	557.309	4	13
90					2	99	SGGGSSGGGNVAGVVTDAFFNSIK	iTRAQ8plex@N-term; Deamidated(N)@21; iTRAQ8plex(K)@24		-0.0065475	2793.43	932.152	2793.44	932.154	3	15
90					2	99	VAQDAVVAFK	iTRAQ8plex@N-term; iTRAQ8plex(K)@10		-0.00232882	1654.98	552.669	1654.99	552.67	3	10
91	62.1	tr|C5Z469|C5Z469_SORBI	Peroxidase OS=Sorghum bicolor OX=4558 GN=SORBI_3010G161600 PE=3 SV=1	10	2	99	AMIQALSNDQR	iTRAQ8plex@N-term		0.000963936	1549.82	517.614	1549.82	517.614	3	9
91					2	99	DGTNLLGGPTWNVPLGR	iTRAQ8plex@N-term		-0.00102838	2070.12	691.046	2070.12	691.046	3	17
91					2	99	DMTALSGAHTIGQAR	iTRAQ8plex@N-term; Oxidation(M)@2		0.00259095	1847.95	616.99	1847.95	616.99	3	12
91					2	99	FDTDYYTNLLSQR	iTRAQ8plex@N-term		0.00224395	1938.97	647.329	1938.96	647.328	3	13
91					2	99	GLFHSDQELFNGGSQDALVR	iTRAQ8plex@N-term; Deamidated(N)@11		-0.00152397	2494.24	624.567	2494.24	624.567	4	13
91					2	99	MGNVGVLTGTAGQIR	iTRAQ8plex@N-term; Oxidation(M)@1		-0.00136213	1792.98	598.666	1792.98	598.666	3	13
91					1.72125	99	DSTTASASLANSNLPQSTASLGTLISLFSR	iTRAQ8plex@N-term		0.000799441	3313.73	829.44	3313.73	829.44	4	11
91					0.772113	99	QYSANPSLFNSDFMAAMIK	iTRAQ8plex@N-term; Deamidated(N)@10; Oxidation(M)@14; iTRAQ8plex(K)@19		-0.0128315	2759.36	920.795	2759.38	920.799	3	11
91					0.00700489	99	ARDMTALSGAHTIGQAR	No iTRAQ8plex@N-term	cleaved S-A@N-term; missed R-D@2	0.0218257	1754.91	585.976	1754.88	585.969	3	13
91					0.000434506	98.54	SARDMTALSGAHTIGQAR	No iTRAQ8plex@N-term	cleaved L-S@N-term; missed R-D@3	0.0612076	1841.98	615	1841.92	614.979	3	10
92	15.82	tr|A0A1Z5RC44|A0A1Z5RC44_SORBI	Uncharacterized protein OS=Sorghum bicolor OX=4558 GN=SORBI_3007G213300 PE=4 SV=1	8	2	99	FAHAVVVDR	iTRAQ8plex@N-term		0.00302059	1316.75	439.925	1316.75	439.924	3	11
92					2	99	GGFSGVFPDSSQDAYSFAK	iTRAQ8plex@N-term; iTRAQ8plex(K)@19		0.00062706	2574.29	644.579	2574.29	644.579	4	12
92					2	99	ISSPVSDYYLVR	iTRAQ8plex@N-term		0.000611421	1701.92	568.316	1701.92	568.315	3	11
92					2	99	LSDFLAIVMER	iTRAQ8plex@N-term; Oxidation(M)@9		-0.00434597	1612.88	538.633	1612.88	538.634	3	13
92					2	99	SIASGIMVPK	iTRAQ8plex@N-term; Oxidation(M)@7; iTRAQ8plex(K)@10		-0.00247363	1625.96	542.994	1625.96	542.995	3	10
92					2	99	TLSGAAPLVIAK	iTRAQ8plex@N-term; iTRAQ8plex(K)@12		-0.0167105	1748.09	438.029	1748.1	438.033	4	8
92					1.20761	98.7	EVLIQSK	iTRAQ8plex@N-term; iTRAQ8plex(K)@7		-0.00184974	1423.88	475.635	1423.89	475.636	3	6
92					0.0604807	99	SAVYLTQAIWSR	iTRAQ8plex@N-term	cleaved Q-S@N-term	-0.00142173	1697.94	566.987	1697.94	566.988	3	11
93	19.45	tr|A0A1B6PEC9|A0A1B6PEC9_SORBI	Uncharacterized protein OS=Sorghum bicolor OX=4558 GN=SORBI_3008G178800 PE=3 SV=1	7	2	99	ALGVDTVPVLIGPVSYLLLSKPAK	iTRAQ8plex@N-term; iTRAQ8plex(K)@21; iTRAQ8plex(K)@24		-0.0305447	3362.04	841.518	3362.07	841.525	4	11
93					2	99	GTQTLGLVTSAGFPAGK	iTRAQ8plex@N-term; iTRAQ8plex(K)@17		0.00230994	2212.27	738.431	2212.27	738.43	3	14
93					2	99	SWLAFAAQK	iTRAQ8plex@N-term; iTRAQ8plex(K)@9		-0.0168583	1628.93	543.985	1628.95	543.991	3	7
93					2	99	TLTSLSGVTAYGFDLVR	iTRAQ8plex@N-term		-0.0015833	2103.15	702.057	2103.15	702.058	3	20
93					2	99	VIQIDEAALR	iTRAQ8plex@N-term		-0.00161916	1430.84	477.953	1430.84	477.954	3	10
93					2	99	VVEVDALAK	iTRAQ8plex@N-term; iTRAQ8plex(K)@9		-0.00425355	1550.95	517.989	1550.95	517.99	3	9
93					2	99	YLFAGVVDGR	iTRAQ8plex@N-term		0.000846834	1399.78	467.6	1399.78	467.599	3	7
94	20.94	tr|C5Z0N9|C5Z0N9_SORBI	Peroxidase OS=Sorghum bicolor OX=4558 GN=SORBI_3009G055300 PE=3 SV=1	7	2	99	ALVDSFVR	iTRAQ8plex@N-term		-0.00107087	1209.7	605.858	1209.7	605.858	2	10
94					2	99	DAPPNNPSLR	iTRAQ8plex@N-term		-0.000997577	1383.74	462.254	1383.74	462.254	3	11
94					2	99	DSVVLSGGLGYQVPAGR	iTRAQ8plex@N-term		0.000733005	1978.08	495.527	1978.08	495.527	4	8
94					2	99	FFDVVDSAK	iTRAQ8plex@N-term; iTRAQ8plex(K)@9		-0.0018658	1634.91	545.978	1634.91	545.978	3	11
94					2	99	IEVLTGTQGEIR	iTRAQ8plex@N-term	cleaved Q-I@N-term	-0.0103853	1618.91	540.644	1618.92	540.647	3	9
94					2	99	MGQIEVLTGTQGEIR	iTRAQ8plex@N-term; Oxidation(M)@1		-0.000123407	1951.04	651.352	1951.04	651.352	3	17
94					1.4437	98.94	DSVVLSGGLGYQVPAGRR	iTRAQ8plex@N-term	missed R-R@17	-0.0144901	2134.17	712.396	2134.18	712.401	3	8
95	46.69	tr|C5YB25|C5YB25_SORBI	Peroxidase OS=Sorghum bicolor OX=4558 GN=SORBI_3006G277600 PE=3 SV=1	7	2	99	DAVSLSGGPSFTVPLGR	iTRAQ8plex@N-term		0.00276576	1963.07	655.364	1963.07	655.363	3	12
95					2	99	GLPPNVGLQQEAVQLVEDIR	iTRAQ8plex@N-term		-0.00423383	2478.37	620.6	2478.38	620.601	4	14
95					2	99	GPQGNVGEIR	iTRAQ8plex@N-term		-0.000647749	1329.73	665.872	1329.73	665.873	2	13
95					2	99	GVMLPSDQGLATDPR	iTRAQ8plex@N-term; Oxidation(M)@3		0.00548523	1875.97	626.331	1875.97	626.33	3	13
95					2	99	LDSVAPASSNDVFTLPPPTSTVDALLSAFASK	iTRAQ8plex@N-term; iTRAQ8plex(K)@32		-0.00671913	3826.04	957.518	3826.05	957.52	4	16
95					2	99	NLSDPADLVALSGAHTVGK	iTRAQ8plex@N-term; Deamidated(N)@1; iTRAQ8plex(K)@19		-0.0131683	2473.35	619.345	2473.36	619.348	4	11
95					2	99	SAVDAALQQNVR	iTRAQ8plex@N-term		0.00176208	1574.87	525.964	1574.87	525.963	3	16
96	26.65	tr|C5WT90|C5WT90_SORBI	Uncharacterized protein OS=Sorghum bicolor OX=4558 GN=SORBI_3001G173300 PE=4 SV=1	7	2	99	ASNPFVNLR	iTRAQ8plex@N-term		-9.71686e-05	1320.75	661.38	1320.75	661.38	2	11
96					2	99	LGTIDPYFVK	iTRAQ8plex@N-term; iTRAQ8plex(K)@10		-0.00413089	1760.03	587.684	1760.03	587.685	3	12
96					2	99	NIMSPSTPFFFNTLYDPYR	iTRAQ8plex@N-term; Oxidation(M)@3		0.00499103	2629.29	877.437	2629.28	877.435	3	17
96					2	99	NIMSPSTPFFFNTLYDPYREGADFVR	iTRAQ8plex@N-term; Oxidation(M)@3	missed R-E@19	0.00727607	3403.66	851.921	3403.65	851.92	4	14
96					2	99	VPEGFDYELYNR	iTRAQ8plex@N-term		-0.00298755	1804.89	602.638	1804.89	602.639	3	11
96					2	99	YVDAVMTIPK	iTRAQ8plex@N-term; iTRAQ8plex(K)@10		-0.00186418	1744	582.342	1744.01	582.342	3	8
96					1.45593	98.7	TGLPYIWHSK	iTRAQ8plex@N-term; iTRAQ8plex(K)@10		-0.00435128	1809.04	604.019	1809.04	604.021	3	7
97	50.7	tr|C5Y2P0|C5Y2P0_SORBI	Uncharacterized protein OS=Sorghum bicolor OX=4558 GN=SORBI_3005G122300 PE=4 SV=1	8	2	99	AGYDPVFEVTVR	iTRAQ8plex@N-term		-0.00160045	1655.88	552.968	1655.88	552.968	3	13
97					2	99	DYLVGDGR	iTRAQ8plex@N-term		-0.00717126	1197.62	400.215	1197.63	400.217	3	9
97					2	99	IEAAAEVR	iTRAQ8plex@N-term		0.000269351	1161.67	581.841	1161.67	581.84	2	13
97					2	99	RIEAAAEVR	iTRAQ8plex@N-term	missed R-I@1	0.000625158	1317.77	440.263	1317.77	440.263	3	13
97					2	99	SEGFASSVAVDPR	iTRAQ8plex@N-term		0.000698468	1624.84	813.426	1624.84	813.425	2	16
97					1.46852	98.79	DGRDYLVGDGR	iTRAQ8plex@N-term	missed R-D@3	-0.0109746	1525.77	763.891	1525.78	763.897	2	9
97					1.22915	97.27	GVYLR	iTRAQ8plex@N-term		-0.00401396	910.55	456.282	910.554	456.284	2	7
97					1	96.21	DYLVGDGRR	iTRAQ8plex@N-term	missed R-R@8	0.00345266	1353.73	452.252	1353.73	452.251	3	9
98	26.26	tr|A0A1B6QE21|A0A1B6QE21_SORBI	UTP--glucose-1-phosphate uridylyltransferase OS=Sorghum bicolor OX=4558 GN=SORBI_3002G291200 PE=3 SV=1	7	2	99	ANPANPSIELGPEFK	iTRAQ8plex@N-term; iTRAQ8plex(K)@15		0.00029503	2191.21	731.411	2191.21	731.411	3	12
98					2	99	GGTLISYEGR	iTRAQ8plex@N-term		-0.000774301	1355.73	452.919	1355.74	452.919	3	9
98					2	99	LDILLAQGK	iTRAQ8plex@N-term; iTRAQ8plex(K)@9		-0.00345847	1577.99	527.005	1578	527.006	3	8
98					2	99	LVEAEALK	iTRAQ8plex@N-term; iTRAQ8plex(K)@8		-0.0137309	1479.9	494.307	1479.91	494.311	3	9
98					2	99	VLQLETAAGAAIR	iTRAQ8plex@N-term		-0.00312705	1615.95	539.658	1615.96	539.659	3	9
98					2	99	VSGDVWFGSGITLK	iTRAQ8plex@N-term; iTRAQ8plex(K)@14		-0.0131196	2073.16	692.06	2073.17	692.065	3	10
98					1.0655	96.41	IVTEDFLPLPSK	iTRAQ8plex@N-term; iTRAQ8plex(K)@12		-0.00206477	1966.16	492.547	1966.16	492.547	4	6
99	13.87	tr|C5XCD4|C5XCD4_SORBI	Beta-hexosaminidase OS=Sorghum bicolor OX=4558 GN=SORBI_3002G350700 PE=3 SV=1	7	2	99	ASAMAEALWSGNR	iTRAQ8plex@N-term		-0.00750954	1666.83	556.618	1666.84	556.621	3	10
99					2	99	GGTLSQLLER	iTRAQ8plex@N-term		0.0033063	1376.8	459.939	1376.79	459.938	3	8
99					2	99	GLETFSQLSWR	iTRAQ8plex@N-term		-0.004868	1626.86	543.295	1626.87	543.296	3	12
99					2	99	LAAEPGAGQLNPLAPK	iTRAQ8plex@N-term; iTRAQ8plex(K)@16		-0.00400063	2154.26	719.093	2154.26	719.095	3	14
99					2	99	TIDAMAANK	iTRAQ8plex@N-term; iTRAQ8plex(K)@9		0.00503384	1541.87	514.966	1541.87	514.964	3	7
99					2	99	TYFPVSDILR	iTRAQ8plex@N-term		-0.00659563	1513.84	757.926	1513.84	757.93	2	8
99					2	99	YVSAVHPLVVSK	iTRAQ8plex@N-term; iTRAQ8plex(K)@12		-0.00283663	1906.15	477.544	1906.15	477.545	4	9
100	46.1	tr|C5WSG0|C5WSG0_SORBI	Uncharacterized protein OS=Sorghum bicolor OX=4558 GN=SORBI_3001G301600 PE=3 SV=1	10	2	99	HAGIIDMQFR	iTRAQ8plex@N-term; Oxidation(M)@7		0.00474157	1506.8	503.273	1506.79	503.271	3	11
100					2	99	IDPNRPLRGPFSIR	iTRAQ8plex@N-term	missed R-G@8	0.00203843	1941.12	486.288	1941.12	486.288	4	14
100					2	99	ITNESGKQLVAK	iTRAQ8plex@N-term; iTRAQ8plex(K)@7; iTRAQ8plex(K)@12	missed K-Q@7	-0.0106767	2199.32	550.838	2199.34	550.841	4	8
100					2	99	LSYSSGWLPAK	iTRAQ8plex@N-term; iTRAQ8plex(K)@11	cleaved L-L@N-term	-0.00738205	1816.03	455.014	1816.03	455.016	4	10
100					2	99	NIIPANYVADVDYR	iTRAQ8plex@N-term; Deamidated(N)@6		0.00119006	1927	643.341	1927	643.34	3	12
100					1.92082	99	SYVQYTN	iTRAQ8plex@N-term		0.0052752	1177.6	589.806	1177.59	589.803	2	7
100					1.08092	96.89	QLVAK	iTRAQ8plex@N-term; iTRAQ8plex(K)@5		0.000552718	1165.77	583.89	1165.76	583.889	2	8
100					0.0114411	98.98	NIIPAN	iTRAQ8plex@N-term	cleaved N-Y@C-term	-0.00687351	944.553	473.284	944.56	473.287	2	7
100					0.00217692	95.83	NIIPANY	iTRAQ8plex@N-term	cleaved Y-V@C-term	0.000275206	1107.62	554.819	1107.62	554.819	2	7
100					0.000869447	96.72	GTNQYPFSSMTSCGNEPIFK	iTRAQ8plex@N-term; Carbamidomethyl(C)@13; Deamidated(N)@15; Cation:K(E)@16; iTRAQ8plex(K)@20		-0.00600624	2911.33	971.451	2911.34	971.453	3	9
101	18.42	tr|C5YA35|C5YA35_SORBI	Uncharacterized protein OS=Sorghum bicolor OX=4558 GN=SORBI_3006G260300 PE=3 SV=1	10	2	99	AEELPESVDWR	iTRAQ8plex@N-term	cleaved G-A@N-term	0.00399643	1633.83	817.922	1633.83	817.92	2	15
101					2	99	AVAHQPVSVAIEAGGR	iTRAQ8plex@N-term		0.0037697	1865.05	467.269	1865.04	467.268	4	13
101					2	99	GAVAPVK	iTRAQ8plex@N-term; iTRAQ8plex(K)@7		-0.00210184	1248.8	417.274	1248.8	417.274	3	8
101					2	99	QFQLYK	iTRAQ8plex@N-term; iTRAQ8plex(K)@6		-0.00200736	1433.85	717.931	1433.85	717.932	2	10
101					2	99	VVSIDAFEDVPENDEK	iTRAQ8plex@N-term; iTRAQ8plex(K)@16		0.000379812	2413.25	805.423	2413.25	805.423	3	17
101					2	99	WGEAGYIR	iTRAQ8plex@N-term		7.50485e-05	1254.67	419.229	1254.67	419.229	3	10
101					1.1549	99	NSWGPK	iTRAQ8plex@N-term; Deamidated(N)@1; iTRAQ8plex(K)@6		0.00115088	1296.73	649.372	1296.73	649.372	2	8
101					0.403403	99	EELPESVDWR	iTRAQ8plex@N-term	cleaved A-E@N-term	0.00577225	1562.79	521.939	1562.79	521.937	3	11
101					0.129596	97.34	AVDGK	iTRAQ8plex@N-term; iTRAQ8plex(K)@5		-0.00384056	1096.67	549.341	1096.67	549.342	2	8
101					0.00656376	99	ELPESVDWR	iTRAQ8plex@N-term	cleaved E-E@N-term	-0.00538029	1433.74	717.877	1433.75	717.88	2	8
102	34.43	tr|C5X040|C5X040_SORBI	Peroxidase OS=Sorghum bicolor OX=4558 GN=SORBI_3001G080300 PE=3 SV=1	6	2	99	ASSVPGQLPEPNQTMDQLLAVFK	iTRAQ8plex@N-term; iTRAQ8plex(K)@23		-0.00362675	3077.66	770.423	3077.67	770.424	4	14
102					2	99	DAISMSGGPFFQVELGR	iTRAQ8plex@N-term; Oxidation(M)@5		0.0192123	2130.09	711.038	2130.07	711.031	3	17
102					2	99	LYSFQPGQPTDPTLNPK	iTRAQ8plex@N-term; iTRAQ8plex(K)@17		-0.00649754	2510.36	837.793	2510.36	837.795	3	10
102					2	99	SLAPEGFDTVR	iTRAQ8plex@N-term		0.0139864	1494.81	499.278	1494.8	499.273	3	8
102					2	99	YAQFLQSK	iTRAQ8plex@N-term; iTRAQ8plex(K)@8		-0.000668095	1591.92	531.646	1591.92	531.647	3	8
102					1.67778	99	LDGLSSR	iTRAQ8plex@N-term		-0.00086885	1050.6	526.306	1050.6	526.306	2	9
103	45.45	tr|C5WU08|C5WU08_SORBI	Uncharacterized protein OS=Sorghum bicolor OX=4558 GN=SORBI_3001G025400 PE=4 SV=1	7	2	99	GQDTFTPISAVVPK	iTRAQ8plex@N-term; iTRAQ8plex(K)@14		0.00410551	2067.19	690.069	2067.18	690.068	3	16
103					2	99	ITAGVTDLIDVEFDVQR	iTRAQ8plex@N-term		0.00656445	2194.19	732.402	2194.18	732.4	3	16
103					2	99	LLAASTK	iTRAQ8plex@N-term; iTRAQ8plex(K)@7		-0.00816047	1310.83	437.951	1310.84	437.953	3	9
103					2	99	SAGLPWTLAK	iTRAQ8plex@N-term; iTRAQ8plex(K)@10		-0.00898556	1650.98	551.335	1650.99	551.338	3	10
103					2	99	SAVTNPDDLELWLK	iTRAQ8plex@N-term; iTRAQ8plex(K)@14		-0.000541588	2208.22	737.082	2208.23	737.082	3	14
103					2	99	VDDELR	iTRAQ8plex@N-term		-0.00313976	1049.56	525.789	1049.57	525.79	2	9
103					1.79588	99	DLQSVAK	iTRAQ8plex@N-term; iTRAQ8plex(K)@7		-0.00959114	1367.81	456.945	1367.82	456.948	3	9
104	43.73	tr|A0A1Z5S9P3|A0A1Z5S9P3_SORBI	Peroxidase OS=Sorghum bicolor OX=4558 GN=SORBI_3001G379400 PE=3 SV=1	7	2	99	ATGSGDDSLAPLDPTPARFDGAYFASLLR	iTRAQ8plex@N-term	missed R-F@18	0.00350071	3284.67	822.174	3284.66	822.173	4	21
104					2	99	FYAANADAFR	iTRAQ8plex@N-term		0.00892266	1448.74	483.922	1448.74	483.919	3	12
104					2	99	GVLHSDQQLFAGGLGVTDALVR	iTRAQ8plex@N-term		0.000510979	2556.4	640.107	2556.4	640.106	4	11
104					2	99	LASNFASHGLSLQDLVVLSGGHTLGFAR	iTRAQ8plex@N-term		0.00392641	3170.72	793.687	3170.71	793.686	4	14
104					2	99	LVQEAVAAEPR	iTRAQ8plex@N-term		-0.00437485	1485.84	743.928	1485.85	743.93	2	13
104					2	99	MASLSSLTGSSGEIR	iTRAQ8plex@N-term; Oxidation(M)@1		0.0056881	1814.94	605.987	1814.94	605.986	3	13
104					0.38405	96.76	RLVQEAVAAEPR	iTRAQ8plex@N-term	missed R-L@1	-0.0384335	1641.91	548.31	1641.95	548.323	3	9
105	24.58	tr|C5XRQ7|C5XRQ7_SORBI	Fructose-bisphosphate aldolase OS=Sorghum bicolor OX=4558 GN=SORBI_3004G146000 PE=3 SV=1	7	2	99	ALQASTLK	iTRAQ8plex@N-term; iTRAQ8plex(K)@8		-0.00674118	1438.89	480.637	1438.9	480.64	3	10
105					2	99	EGGVLPGIK	iTRAQ8plex@N-term; iTRAQ8plex(K)@9	cleaved N-E@N-term	-0.00721041	1476.91	493.309	1476.91	493.311	3	11
105					2	99	GILAADESTGTIGK	iTRAQ8plex@N-term; iTRAQ8plex(K)@14		-0.00196843	1940.1	647.708	1940.1	647.709	3	9
105					2	99	IGPNEPSQLAIDLNAQGLAR	iTRAQ8plex@N-term	cleaved N-I@N-term	0.00716303	2380.31	794.443	2380.3	794.441	3	18
105					2	99	VAPEVIAEYTVR	iTRAQ8plex@N-term		-0.0148366	1649.91	550.979	1649.93	550.984	3	7
105					2	99	YYEAGAR	iTRAQ8plex@N-term		-0.00144463	1132.58	567.298	1132.58	567.298	2	9
105					1.29243	97.74	AVLNIGPNEPSQLAIDLNAQGLAR	iTRAQ8plex@N-term		-0.00821518	2777.53	926.849	2777.53	926.852	3	8
106	28.7	tr|C5XV25|C5XV25_SORBI	Uncharacterized protein OS=Sorghum bicolor OX=4558 GN=SORBI_3004G333600 PE=4 SV=1	7	2	99	GYDIHGWELGNELSGSGVGAR	iTRAQ8plex@N-term		0.0153528	2477.24	620.317	2477.22	620.313	4	14
106					2	99	IDADQYAADVITLK	iTRAQ8plex@N-term; iTRAQ8plex(K)@14		-0.00235419	2143.2	536.806	2143.2	536.807	4	10
106					2	99	ILDPSYLDGEASTFSNLQGILK	iTRAQ8plex@N-term; iTRAQ8plex(K)@22		-0.00159909	2988.63	748.164	2988.63	748.164	4	20
106					2	99	LGGTLQDMVIYDTGDSR	iTRAQ8plex@N-term; Oxidation(M)@8		0.00320946	2160.07	721.031	2160.07	721.03	3	16
106					2	99	WDELNAFFQK	iTRAQ8plex@N-term; iTRAQ8plex(K)@10		-0.000510406	1905.02	636.015	1905.02	636.016	3	12
106					1.92082	99	AFSPLK	iTRAQ8plex@N-term; iTRAQ8plex(K)@6		-0.00203277	1269.79	424.27	1269.79	424.271	3	7
106					0.675717	99	GLGEAAELTR	iTRAQ8plex@N-term	cleaved P-G@N-term	-0.00227517	1319.73	660.874	1319.74	660.875	2	15
107	37.58	tr|C5WRH5|C5WRH5_SORBI	Nucleoside diphosphate kinase OS=Sorghum bicolor OX=4558 GN=SORBI_3001G295200 PE=3 SV=1	7	2	99	GDFAVDIGR	iTRAQ8plex@N-term		-0.00269985	1252.67	627.342	1252.67	627.343	2	14
107					2	99	GLIGEIISR	iTRAQ8plex@N-term		-0.00162318	1260.77	631.392	1260.77	631.393	2	13
107					2	99	GLIGEIISRFEK	iTRAQ8plex@N-term; iTRAQ8plex(K)@12	missed R-F@9	-0.00288878	1969.18	493.302	1969.18	493.303	4	12
107					2	99	IIGATNPLASEPGTIR	iTRAQ8plex@N-term		-0.0046152	1913.08	638.702	1913.09	638.704	3	12
107					2	99	KIIGATNPLASEPGTIR	iTRAQ8plex@N-term; iTRAQ8plex(K)@1	missed K-I@1	-0.00171724	2345.39	587.354	2345.39	587.355	4	16
107					2	99	SVVTTGR	iTRAQ8plex@N-term		-0.00773688	1022.59	512.305	1022.6	512.309	2	10
107					1	95.96	LVNVER	iTRAQ8plex@N-term		-0.00634712	1032.62	517.316	1032.62	517.319	2	8
108	61.65	tr|A0A1B6Q6M7|A0A1B6Q6M7_SORBI	Cysteine proteinase inhibitor OS=Sorghum bicolor OX=4558 GN=SORBI_3003G327700 PE=3 SV=1	9	2	99	ANALLGYEK	iTRAQ8plex@N-term; Deamidated(N)@2; iTRAQ8plex(K)@9		-0.00535185	1586.91	529.976	1586.91	529.978	3	11
108					2	99	DVPANENDLHLQELAR	iTRAQ8plex@N-term		0.00237895	2137.11	535.285	2137.11	535.284	4	10
108					2	99	TQVVAGTMYYLTVEVK	iTRAQ8plex@N-term; Oxidation(M)@8; iTRAQ8plex(K)@16		-0.00539839	2425.33	809.452	2425.34	809.454	3	14
108					2	99	TQVVAGTMYYLTVEVKDGEVK	iTRAQ8plex@N-term; iTRAQ8plex(K)@16; iTRAQ8plex(K)@21	missed K-D@16	-0.0163089	3241.79	811.454	3241.8	811.458	4	11
108					2	99	VWEKPWENFK	iTRAQ8plex@N-term; iTRAQ8plex(K)@4; iTRAQ8plex(K)@10		-0.00228524	2274.29	759.104	2274.29	759.105	3	9
108					1.33724	99	ELQEFKPVEEGA	iTRAQ8plex@N-term; iTRAQ8plex(K)@6	cleaved A-S@C-term	0.00167101	1983.08	662.034	1983.08	662.033	3	13
108					1.25964	98.28	KLYEAK	iTRAQ8plex@N-term; iTRAQ8plex(K)@1; iTRAQ8plex(K)@6	missed K-L@1	-0.0062883	1663.04	832.526	1663.04	832.529	2	8
108					0.0721166	99	ALAGGIKDVPANENDLHLQELAR	Carbamyl@N-term; iTRAQ8plex(K)@7	cleaved M-A@N-term; missed K-D@7	-0.00938578	2790.48	698.628	2790.49	698.631	4	12
108					0.00130485	99	DLHLQELAR	iTRAQ8plex@N-term	cleaved N-D@N-term	-0.00851863	1397.78	466.935	1397.79	466.938	3	9
109	42.73	tr|A0A1B6QN00|A0A1B6QN00_SORBI	Peroxidase OS=Sorghum bicolor OX=4558 GN=SORBI_3001G360500 PE=3 SV=1	9	2	99	AIAQNPGNGAGLIR	iTRAQ8plex@N-term; Deamidated(N)@8		0.00449074	1655.93	552.984	1655.93	552.983	3	13
109					2	99	DASYFLSGGK	iTRAQ8plex@N-term; iTRAQ8plex(K)@10		-0.00240714	1651.9	551.641	1651.9	551.642	3	11
109					2	99	GFELIDAIK	iTRAQ8plex@N-term; iTRAQ8plex(K)@9		-0.00424648	1612.96	538.661	1612.96	538.662	3	8
109					2	99	GMSVEDLVVLSGAHTVGR	iTRAQ8plex@N-term; Oxidation(M)@2		-0.000565538	2146.14	716.386	2146.14	716.386	3	15
109					2	99	NVLSHTVLFTSDADLLTSAQTAK	iTRAQ8plex@N-term; iTRAQ8plex(K)@23		-0.00262897	3039.67	760.924	3039.67	760.925	4	10
109					1.35655	98.32	TGYQGQVR	iTRAQ8plex@N-term		0.00138172	1211.66	606.836	1211.66	606.836	2	9
109					1.11919	97.32	LVLDNANIPGWWEDKFEK	iTRAQ8plex@N-term; iTRAQ8plex(K)@15; iTRAQ8plex(K)@18	missed K-F@15	0.00355628	3085.7	772.433	3085.7	772.432	4	8
109					0.58336	97.51	MASIEVK	iTRAQ8plex@N-term; Oxidation(M)@1; iTRAQ8plex(K)@7		-0.00416245	1400.81	467.945	1400.82	467.946	3	9
109					0.033389	99	LVVLSGAHTVGR	iTRAQ8plex@N-term	cleaved D-L@N-term	-0.00446879	1511.9	504.976	1511.91	504.977	3	15
110	22.86	tr|C5WT45|C5WT45_SORBI	Uncharacterized protein OS=Sorghum bicolor OX=4558 GN=SORBI_3001G168500 PE=3 SV=1	7	2	99	DGLWSLAEK	iTRAQ8plex@N-term; iTRAQ8plex(K)@9		0.000666862	1625.92	542.982	1625.92	542.982	3	8
110					2	99	LTAALSSTAAAAPAR	iTRAQ8plex@N-term		0.00151116	1674.96	559.327	1674.96	559.326	3	16
110					2	99	SAFEEVAVGK	iTRAQ8plex@N-term; iTRAQ8plex(K)@10		-0.00787073	1643.93	548.983	1643.93	548.985	3	10
110					2	99	VAFADAVFVDASLK	iTRAQ8plex@N-term; iTRAQ8plex(K)@14		-0.0090723	2060.17	687.73	2060.18	687.733	3	15
110					2	99	VSFGFEASDLLK	iTRAQ8plex@N-term; iTRAQ8plex(K)@12		-0.0183874	1920.06	641.028	1920.08	641.035	3	10
110					1.58503	99	VPVGQFK	iTRAQ8plex@N-term; iTRAQ8plex(K)@7		-0.01223	1381.84	461.621	1381.85	461.625	3	9
110					1.56864	99	LVLGNALYFK	iTRAQ8plex@N-term; Deamidated(N)@5; iTRAQ8plex(K)@10		-0.0060722	1746.05	583.023	1746.05	583.025	3	9
111	31.58	tr|C5YIX7|C5YIX7_SORBI	Uncharacterized protein OS=Sorghum bicolor OX=4558 GN=SORBI_3007G078800 PE=3 SV=1	7	2	99	AADNWVAK	iTRAQ8plex@N-term; iTRAQ8plex(K)@8		-0.00508808	1481.84	494.954	1481.85	494.956	3	8
111					2	99	IGVNWGTQLSHQLPASTVVR	iTRAQ8plex@N-term	cleaved A-I@N-term	-0.00522004	2466.36	823.127	2466.36	823.129	3	19
111					2	99	LFDAEDTILGALK	iTRAQ8plex@N-term; iTRAQ8plex(K)@13		0.00053665	2013.16	672.061	2013.16	672.061	3	13
111					2	99	SIQPGNFER	iTRAQ8plex@N-term		0.0031144	1350.72	676.369	1350.72	676.367	2	10
111					2	99	TTFPAMQNVQAALVK	iTRAQ8plex@N-term; iTRAQ8plex(K)@15		-0.00456109	2226.26	557.572	2226.27	557.574	4	10
111					2	99	VTVPLNADVYQSPTGKPSDGDFR	iTRAQ8plex@N-term; iTRAQ8plex(K)@16		-0.00802895	3070.61	768.66	3070.62	768.662	4	11
111					0.449772	95.39	YVAVGNEPFLETFNGTYLK	iTRAQ8plex@N-term; Deamidated(N)@14; iTRAQ8plex(K)@19		-0.00247735	2770.47	924.496	2770.47	924.497	3	8
112	64.41	tr|A0A1W0W2G8|A0A1W0W2G8_SORBI	Thioredoxin OS=Sorghum bicolor OX=4558 GN=SORBI_3002G057900 PE=3 SV=1	6	2	99	AIAPLFVEHAK	iTRAQ8plex@N-term; iTRAQ8plex(K)@11		-0.00496475	1803.08	602.034	1803.09	602.036	3	13
112					2	99	EVTAEYK	iTRAQ8plex@N-term; iTRAQ8plex(K)@7		-0.00776408	1446.81	483.277	1446.82	483.28	3	9
112					2	99	IEAMPTFHFIK	iTRAQ8plex@N-term; Oxidation(M)@4; iTRAQ8plex(K)@11		-0.00546969	1957.09	653.371	1957.1	653.372	3	9
112					2	99	VDVDELK	iTRAQ8plex@N-term; iTRAQ8plex(K)@7		-0.0146254	1424.82	475.947	1424.83	475.952	3	9
112					2	99	YTQAVFLK	iTRAQ8plex@N-term; iTRAQ8plex(K)@8		-0.00466558	1576.94	526.654	1576.94	526.655	3	9
112					1.56864	99	AEFDAQMAK	iTRAQ8plex@N-term; Oxidation(M)@7; iTRAQ8plex(K)@9		0.000396574	1633.86	545.627	1633.86	545.627	3	9
113	24.81	tr|C5X3C6|C5X3C6_SORBI	Peroxidase OS=Sorghum bicolor OX=4558 GN=SORBI_3002G391800 PE=3 SV=1	6	2	99	ALVETYR	iTRAQ8plex@N-term		-0.00217911	1154.66	578.336	1154.66	578.337	2	11
113					2	99	DFGEAMVK	iTRAQ8plex@N-term; iTRAQ8plex(K)@8		-0.00321398	1503.82	502.28	1503.82	502.281	3	9
113					2	99	ESSADETGTLPGPFSPLDTLVAK	iTRAQ8plex@N-term; iTRAQ8plex(K)@23		-0.00524357	2939.55	980.859	2939.56	980.86	3	14
113					2	99	EVVEDEIAK	iTRAQ8plex@N-term; iTRAQ8plex(K)@9		0.00015692	1638.93	547.317	1638.93	547.317	3	11
113					2	99	GIGAGLIR	iTRAQ8plex@N-term		-0.00417783	1059.67	530.841	1059.67	530.843	2	10
113					2	99	TDLVLLSAAHSIGR	iTRAQ8plex@N-term		0.00268103	1756.02	586.346	1756.02	586.346	3	12
114	23.95	tr|A0A1B6PTQ9|A0A1B6PTQ9_SORBI	Uncharacterized protein OS=Sorghum bicolor OX=4558 GN=SORBI_3005G204700 PE=3 SV=1	6	2	99	DSSQWPIVEPLPSYGQGTDLPGPR	iTRAQ8plex@N-term		-0.00174301	2899.46	967.495	2899.47	967.496	3	14
114					2	99	GGAQLYVPR	iTRAQ8plex@N-term		-0.00103673	1263.72	422.248	1263.72	422.249	3	11
114					2	99	SFADKGGAQLYVPR	iTRAQ8plex@N-term; iTRAQ8plex(K)@5	missed K-G@5	-0.0102689	2116.18	530.052	2116.19	530.055	4	13
114					2	99	TLNTVPFQNAVFYVR	iTRAQ8plex@N-term		0.000613447	2072.14	691.72	2072.14	691.719	3	14
114					2	99	VDLLSSSGAALAFGSEMSGGISDIHVNHLR	iTRAQ8plex@N-term		-0.0007141	3343.71	836.936	3343.71	836.936	4	15
114					2	99	YGISFGRPTSDIHISR	iTRAQ8plex@N-term		0.00321322	2109.13	528.29	2109.13	528.289	4	8
115	41.13	P00761	SWISS-PROT:P00761|TRYP_PIG Trypsin - Sus scrofa (Pig).	9	2	99	IITHPNFNGNTLDNDIMLIK	iTRAQ8plex@N-term; Deamidated(N)@8; iTRAQ8plex(K)@20		-0.00410816	2891.56	723.898	2891.57	723.899	4	17
115					2	99	IITHPNFNGNTLDNDIMLIKLSSPATLNSR	iTRAQ8plex@N-term; Oxidation(M)@17; iTRAQ8plex(K)@20	missed K-L@20	0.0108399	3933.14	787.634	3933.12	787.632	5	14
115					2	99	LGEHNIDVLEGNEQFIN	iTRAQ8plex@N-term	cleaved N-A@C-term	0.00140461	2244.13	749.052	2244.13	749.052	3	12
115					2	99	LGEHNIDVLEGNEQFINAAK	iTRAQ8plex@N-term; iTRAQ8plex(K)@20		-0.00786717	2818.5	564.707	2818.51	564.709	5	15
115					2	99	LSSPATLNSR	iTRAQ8plex@N-term; Deamidated(N)@8		0.00114327	1349.75	450.923	1349.75	450.923	3	11
115					2	99	VATVSLPR	iTRAQ8plex@N-term		-0.00428173	1145.7	573.859	1145.71	573.861	2	10
115					0.395774	99	SSYPGQITGN	iTRAQ8plex@N-term	cleaved N-M@C-term	0.00145353	1326.67	664.344	1326.67	664.343	2	10
115					0.0447935	99	LGEHNIDVLEGN	iTRAQ8plex@N-term	cleaved N-E@C-term	-0.0016364	1612.83	807.425	1612.84	807.425	2	12
115					0.033389	99	YVNWIQQTIAAN	iTRAQ8plex@N-term	cleaved N-Y@N-term	-0.00420643	1723.92	862.965	1723.92	862.967	2	8
116	31.83	tr|A0A1Z5R0P5|A0A1Z5R0P5_SORBI	Peroxidase OS=Sorghum bicolor OX=4558 GN=SORBI_3009G033300 PE=3 SV=1	6	2	99	DAGVGAGLIR	iTRAQ8plex@N-term		-0.00510563	1231.71	411.579	1231.72	411.58	3	13
116					2	99	DGAYLAGGLDYK	iTRAQ8plex@N-term; iTRAQ8plex(K)@12		0.000417969	1850	617.675	1850	617.675	3	11
116					2	99	ELEVGFYK	iTRAQ8plex@N-term; iTRAQ8plex(K)@8	cleaved A-E@N-term	-0.00170917	1591.91	531.642	1591.91	531.643	3	10
116					2	99	GFDVVDDAK	iTRAQ8plex@N-term; iTRAQ8plex(K)@9		0.00380497	1572.86	525.295	1572.86	525.294	3	10
116					2	99	GLNADDMVTLSGAHTIGR	iTRAQ8plex@N-term		0.000955529	2131.1	711.374	2131.1	711.374	3	9
116					2	99	VQVLTGDEGEIR	iTRAQ8plex@N-term		6.88699e-05	1618.88	810.449	1618.88	810.449	2	15
117	21.75	tr|A0A1W0W2E3|A0A1W0W2E3_SORBI	Uncharacterized protein OS=Sorghum bicolor OX=4558 GN=SORBI_3002G050900 PE=4 SV=1	6	2	99	AYVALQALK	iTRAQ8plex@N-term; iTRAQ8plex(K)@9		-0.00404636	1583.98	529.001	1583.99	529.003	3	13
117					2	99	AYVALQALKR	iTRAQ8plex@N-term; iTRAQ8plex(K)@9	missed K-R@9	-0.00333192	1740.08	581.035	1740.09	581.036	3	9
117					2	99	FAGGLPESLPK	iTRAQ8plex@N-term; iTRAQ8plex(K)@11		-0.00608368	1723.01	431.759	1723.01	431.761	4	9
117					2	99	LLHELDVSNNR	iTRAQ8plex@N-term		-0.0043569	1612.88	538.634	1612.88	538.635	3	15
117					2	99	MAGTLNELVVLNAGLR	iTRAQ8plex@N-term; Deamidated(N)@12		-0.00272387	1975.11	659.376	1975.11	659.377	3	19
117					2	99	SPASVVVLANLR	iTRAQ8plex@N-term	cleaved N-S@N-term	0.0019496	1528.93	510.649	1528.92	510.649	3	10
118	33.73	tr|C5XAS4|C5XAS4_SORBI	Uncharacterized protein OS=Sorghum bicolor OX=4558 GN=SORBI_3002G328300 PE=3 SV=1	6	2	99	IYDTDDAVLR	iTRAQ8plex@N-term		-0.000211402	1483.78	742.898	1483.78	742.899	2	11
118					2	99	LMVMLPNENLADAAR	iTRAQ8plex@N-term; Oxidation(M)@2; Oxidation(M)@4		-0.00808139	1993.02	665.347	1993.03	665.35	3	13
118					2	99	SFANTGIK	iTRAQ8plex@N-term; iTRAQ8plex(K)@8		-0.00914341	1444.84	723.428	1444.85	723.432	2	9
118					2	99	VANDLPDPAAVVQLLR	iTRAQ8plex@N-term; Deamidated(N)@3		-0.00946273	1995.12	666.048	1995.13	666.051	3	16
118					1.79588	99	DPDTGLMYYSVLDAQR	iTRAQ8plex@N-term; Oxidation(M)@7		-0.00226309	2163.04	722.022	2163.05	722.023	3	8
118					0.492144	99	FRDDIAQPVMRPMLEFLQR	iTRAQ8plex@N-term; Oxidation(M)@10; Oxidation(M)@13	missed R-D@2	0.00620885	2697.41	675.36	2697.4	675.358	4	10
119	16.31	tr|C5XQP2|C5XQP2_SORBI	Uncharacterized protein OS=Sorghum bicolor OX=4558 GN=SORBI_3003G078400 PE=3 SV=1	6	2	99	AAAIQGPVVSGVGQGSGEYFSR	iTRAQ8plex@N-term	cleaved L-A@N-term	-0.000570997	2440.26	814.429	2440.27	814.429	3	13
119					2	99	FEGGGALR	iTRAQ8plex@N-term		-0.00406607	1109.61	555.812	1109.61	555.814	2	10
119					2	99	GVVGFTPNK	iTRAQ8plex@N-term; iTRAQ8plex(K)@9		0.000199157	1525.91	509.643	1525.91	509.643	3	9
119					2	99	LQSSAYAALR	iTRAQ8plex@N-term		-0.00269197	1382.78	692.397	1382.78	692.398	2	18
119					2	99	TSVEVPAVSLR	iTRAQ8plex@N-term		0.000753294	1460.85	487.958	1460.85	487.957	3	13
119					2	99	VSFDTAK	iTRAQ8plex@N-term; iTRAQ8plex(K)@7		-0.00232982	1374.79	459.272	1374.8	459.273	3	10
120	33.67	tr|A0A1B6PG41|A0A1B6PG41_SORBI	Lactoylglutathione lyase OS=Sorghum bicolor OX=4558 GN=SORBI_3007G069200 PE=3 SV=1	6	2	99	GNAYAQVAIGTNDVYK	iTRAQ8plex@N-term; Deamidated(N)@12; iTRAQ8plex(K)@16		0.00287135	2292.22	765.082	2292.22	765.081	3	11
120					2	99	IASFVDPDGWK	iTRAQ8plex@N-term; iTRAQ8plex(K)@11		-0.00719441	1842.01	615.01	1842.01	615.012	3	12
120					2	99	QPGPLPGINTK	Gln->pyro-Glu@N-term; iTRAQ8plex(K)@11		-0.00273286	1407.8	704.907	1407.8	704.909	2	9
120					2	99	VVLVDNTDFLR	iTRAQ8plex@N-term		-0.00353895	1593.9	532.307	1593.9	532.308	3	10
120					1.50864	98.73	VGDLER	iTRAQ8plex@N-term		-0.00610032	991.554	496.784	991.56	496.788	2	10
120					1.00436	97.69	DVPDYK	iTRAQ8plex@N-term; iTRAQ8plex(K)@6		0.00292503	1343.76	448.926	1343.75	448.925	3	8
121	30.86	tr|C5WRN5|C5WRN5_SORBI	Peroxidase OS=Sorghum bicolor OX=4558 GN=SORBI_3001G444500 PE=3 SV=1	6	2	99	FGAVGLDDTDLVALSGAHTFGR	iTRAQ8plex@N-term		-0.012168	2522.3	841.772	2522.31	841.776	3	17
121					2	99	GTLQSDQELLSTPGAPTAPIVGR	iTRAQ8plex@N-term		-0.00934755	2611.4	871.475	2611.41	871.478	3	16
121					2	99	ISVELSGGPR	iTRAQ8plex@N-term		-0.00308126	1317.75	659.884	1317.76	659.885	2	10
121					2	99	IYASLTR	iTRAQ8plex@N-term		-0.00325531	1126.66	564.338	1126.67	564.34	2	10
121					2	99	RGTLQSDQELLSTPGAPTAPIVGR	iTRAQ8plex@N-term	missed R-G@1	-0.00171741	2767.51	923.511	2767.51	923.512	3	19
121					2	99	SMINMGNIQVLTGSQGEIR	iTRAQ8plex@N-term; Oxidation(M)@5		0.0135258	2367.23	790.085	2367.22	790.08	3	9
122	70.89	tr|A0A1B6P5R2|A0A1B6P5R2_SORBI	Uncharacterized protein OS=Sorghum bicolor OX=4558 GN=SORBI_3009G009600 PE=4 SV=1	7	2	99	IFVDTVAQTPHIG	iTRAQ8plex@N-term		-0.000516494	1700.94	567.987	1700.94	567.987	3	16
122					2	99	TSWPEVVGK	iTRAQ8plex@N-term; iTRAQ8plex(K)@9		0.000476564	1609.93	537.65	1609.93	537.65	3	12
122					2	99	TSWPEVVGLSIEEAK	iTRAQ8plex@N-term; iTRAQ8plex(K)@15		-0.00203675	2252.25	751.757	2252.25	751.758	3	13
122					2	99	VFVDTVAETPHV	iTRAQ8plex@N-term; Carbamidomethyl(H)@11	cleaved V-V@C-term	-0.00630793	1673.89	837.951	1673.89	837.954	2	12
122					2	99	VILKDKPDADIVVLPVGTIVTADFVPSR	iTRAQ8plex@N-term; iTRAQ8plex(K)@4; iTRAQ8plex(K)@6	missed K-D@4	-0.0133862	3889.29	649.223	3889.31	649.225	6	14
122					1.18046	98.06	SVEEAK	iTRAQ8plex@N-term; iTRAQ8plex(K)@6		-0.00161247	1269.74	424.253	1269.74	424.254	3	8
122					0.395774	99	DKPDADIVVLPVGTIVTADFVPSR	Delta:H(2)C(2)@N-term; iTRAQ8plex(K)@2		-0.00793373	2853.57	714.4	2853.58	714.402	4	17
123	19.3	tr|C5YLE3|C5YLE3_SORBI	Uncharacterized protein OS=Sorghum bicolor OX=4558 GN=SORBI_3007G002800 PE=4 SV=1	7	2	99	AESPAMDSK	iTRAQ8plex@N-term; iTRAQ8plex(K)@9		-0.000350915	1542.82	515.28	1542.82	515.28	3	10
123					2	99	LLVFTSK	iTRAQ8plex@N-term; iTRAQ8plex(K)@7		-0.00773796	1414.89	472.638	1414.9	472.641	3	8
123					2	99	SGGNWPLLK	iTRAQ8plex@N-term; iTRAQ8plex(K)@9		0.00198259	1578.94	527.319	1578.93	527.319	3	8
123					2	99	SGGNWPLLKDMISQNQR	iTRAQ8plex@N-term; iTRAQ8plex(K)@9	missed K-D@9	-0.0138839	2551.37	638.849	2551.38	638.852	4	10
123					2	99	YWFPVSK	iTRAQ8plex@N-term; iTRAQ8plex(K)@7		-0.0010465	1533.88	767.947	1533.88	767.948	2	9
123					1.5376	99	DMISQNQR	iTRAQ8plex@N-term		0.000252968	1294.66	432.561	1294.66	432.561	3	8
123					0.486782	96.1	WPNYIAVDFYMR	iTRAQ8plex@N-term; Oxidation(M)@11		0.00419446	1893.94	632.322	1893.94	632.32	3	8
124	23.7	tr|A0A1W0W7U5|A0A1W0W7U5_SORBI	Carboxypeptidase (Fragment) OS=Sorghum bicolor OX=4558 GN=SORBI_3002G401200 PE=3 SV=1	6	2	99	ALVLVQNFLAGK	iTRAQ8plex@N-term; iTRAQ8plex(K)@12		-0.00311866	1880.17	627.73	1880.17	627.731	3	13
124					2	99	AWFSSTQGAGEVGGYVVQYK	iTRAQ8plex@N-term; iTRAQ8plex(K)@20		0.0227846	2741.45	686.37	2741.43	686.364	4	16
124					2	99	GIMIGNAVINDWTDSK	iTRAQ8plex@N-term; Oxidation(M)@3; iTRAQ8plex(K)@16		-0.00235274	2357.25	786.757	2357.25	786.758	3	11
124					2	99	GMYDFFWTHALISDTTADAIGR	iTRAQ8plex@N-term; Oxidation(M)@2		-0.00115184	2807.35	702.845	2807.35	702.846	4	16
124					2	99	YSVNQLQLPVAAK	iTRAQ8plex@N-term; Deamidated(N)@4; iTRAQ8plex(K)@13		0.00395104	2039.19	680.738	2039.19	680.737	3	11
124					1.18046	97.83	RALVLVQNFLAGK	iTRAQ8plex@N-term; iTRAQ8plex(K)@13	missed R-A@1	-0.00841838	2036.26	510.073	2036.27	510.075	4	9
125	13.31	tr|C5WSX6|C5WSX6_SORBI	Purple acid phosphatase OS=Sorghum bicolor OX=4558 GN=SORBI_3001G013800 PE=3 SV=2	6	2	99	GHAVDLPDTDPR	iTRAQ8plex@N-term		0.00714525	1595.83	532.95	1595.82	532.948	3	10
125					2	99	LQGLEPETR	iTRAQ8plex@N-term		0.00131542	1345.75	673.883	1345.75	673.883	2	11
125					2	99	NQDLNADVAADEVYIVR	iTRAQ8plex@N-term		0.00360843	2208.14	737.053	2208.13	737.052	3	13
125					2	99	TMPAVGPK	iTRAQ8plex@N-term; iTRAQ8plex(K)@8		-0.00399271	1407.83	470.285	1407.84	470.286	3	12
125					2	99	WLEEDLVK	iTRAQ8plex@N-term; iTRAQ8plex(K)@8		-0.00352497	1638.94	547.321	1638.94	547.322	3	11
125					2	99	WLEEDLVKVDR	iTRAQ8plex@N-term; iTRAQ8plex(K)@8	missed K-V@8	-0.00654735	2009.13	670.719	2009.14	670.721	3	10
126	30.77	tr|C5Z6Y0|C5Z6Y0_SORBI	Uncharacterized protein OS=Sorghum bicolor OX=4558 GN=SORBI_3010G088700 PE=4 SV=1	8	2	99	SLTLAQLPALAAR	iTRAQ8plex@N-term		-0.00448195	1627.99	543.67	1627.99	543.672	3	18
126					2	99	VVLAAGQVSDEGCSLGK	iTRAQ8plex@N-term; Deamidated(Q)@7; Cation:Na(E)@11; Carbamidomethyl(C)@13; iTRAQ8plex(K)@17		-0.0295221	2320.19	774.403	2320.22	774.413	3	12
126					2	99	YHDGAVLSGDIPVSVLWYGR	iTRAQ8plex@N-term		-0.000888514	2507.31	836.778	2507.31	836.778	3	17
126					1.61979	99	AATVSK	iTRAQ8plex@N-term; iTRAQ8plex(K)@6		-0.00919904	1183.73	592.872	1183.74	592.877	2	9
126					1.61979	99	GSPSSSPAPSVAQWWSNINQLYLSK	iTRAQ8plex@N-term; Oxidation(W)@14; iTRAQ8plex(K)@25		0.0204915	3327.76	832.946	3327.73	832.941	4	15
126					1.50864	98.9	FTPAQK	iTRAQ8plex@N-term; iTRAQ8plex(K)@6		-0.00227955	1298.78	650.396	1298.78	650.398	2	8
126					1.29243	98.2	AAAAK	iTRAQ8plex@N-term; iTRAQ8plex(K)@5		-0.00272934	1038.66	520.338	1038.66	520.34	2	8
126					0.0550241	99	ELYKPPPSDLLR	iTRAQ8plex@N-term; iTRAQ8plex(K)@4	cleaved M-E@N-term	-0.00161597	2035.19	679.404	2035.19	679.405	3	8
127	28.94	tr|C5YUD2|C5YUD2_SORBI	Uncharacterized protein OS=Sorghum bicolor OX=4558 GN=SORBI_3009G072000 PE=3 SV=1	6	2	99	GDVLIGLPSSGVHSNGFSLVR	iTRAQ8plex@N-term; Deamidated(N)@15		0.00203256	2415.31	806.11	2415.31	806.109	3	14
127					2	99	GLAHITGGGFTDNIPR	iTRAQ8plex@N-term		-0.00550181	1929.03	644.018	1929.04	644.02	3	10
127					2	99	MAPGIGGFGGLFPYNDDYLVGSTDGVGTK	iTRAQ8plex@N-term; Oxidation(M)@1; iTRAQ8plex(K)@29		-0.00656094	3528.76	883.198	3528.77	883.2	4	11
127					2	99	SGLSLSDQLPR	iTRAQ8plex@N-term		-0.0051033	1475.82	492.947	1475.83	492.949	3	9
127					2	99	TFNMGIGMVLVVSR	iTRAQ8plex@N-term; Oxidation(M)@4; Oxidation(M)@8		0.00163647	1859	620.673	1859	620.672	3	11
127					2	99	VFPSGLGAK	iTRAQ8plex@N-term; iTRAQ8plex(K)@9		-0.0053041	1482.9	495.306	1482.9	495.308	3	12
128	38.28	tr|C5XQJ2|C5XQJ2_SORBI	Uncharacterized protein OS=Sorghum bicolor OX=4558 GN=SORBI_3003G364300 PE=3 SV=1	7	2	99	FVNVAFLPTFGK	iTRAQ8plex@N-term; iTRAQ8plex(K)@12		-0.00115529	1947.14	487.793	1947.14	487.793	4	11
128					2	99	SRPLGDAVLDGIDFDIESGGSMYWDDLAR	iTRAQ8plex@N-term; Oxidation(M)@22		-0.00159695	3489.67	873.423	3489.67	873.424	4	13
128					2	99	TVAAYLWNNYLGGR	iTRAQ8plex@N-term; Deamidated(N)@8		-0.00222003	1901.99	635.005	1901.99	635.005	3	11
128					2	99	VFLGLPAAPQAAGSGFVPASDLVAQVLPVVK	iTRAQ8plex@N-term; iTRAQ8plex(K)@31		-0.012302	3626.09	726.226	3626.11	726.229	5	13
128					2	99	VLLSIGGGVGSYGLSSR	iTRAQ8plex@N-term		-0.00602526	1925.08	642.702	1925.09	642.704	3	21
128					2	99	YYDGLTGYSDAVK	iTRAQ8plex@N-term; iTRAQ8plex(K)@13		0.003863	2059.08	687.366	2059.07	687.365	3	15
128					0.00392635	99	VFLGLPAAPQAAGSGFVPASD	iTRAQ8plex@N-term	cleaved D-L@C-term	-0.000545012	2275.22	759.412	2275.22	759.412	3	9
129	37.79	tr|A0A194YLJ6|A0A194YLJ6_SORBI	Uncharacterized protein OS=Sorghum bicolor OX=4558 GN=SORBI_3010G261100 PE=4 SV=1	6	2	99	AALSVSADR	iTRAQ8plex@N-term		0.00182654	1192.67	597.344	1192.67	597.343	2	10
129					2	99	AASAYVGR	iTRAQ8plex@N-term		0.00234964	1097.62	549.815	1097.61	549.814	2	12
129					2	99	GVDAGTR	iTRAQ8plex@N-term		-0.00122325	978.539	490.277	978.54	490.277	2	10
129					2	99	VVDVAQVTSNALALVNK	iTRAQ8plex@N-term; iTRAQ8plex(K)@17		-0.00571924	2348.38	588.103	2348.39	588.104	4	12
129					1.85387	99	SGTPAFK	iTRAQ8plex@N-term; iTRAQ8plex(K)@7		-0.00114215	1314.77	439.265	1314.78	439.266	3	8
129					1.58503	99	DCLENLADSVGHLR	iTRAQ8plex@N-term; Carbamidomethyl(C)@2		-0.005362	1901.95	634.991	1901.96	634.993	3	8
130	36.64	tr|C5X0X1|C5X0X1_SORBI	Peroxidase OS=Sorghum bicolor OX=4558 GN=SORBI_3001G528100 PE=3 SV=1	8	2	99	AASGNPGVAAGLLR	iTRAQ8plex@N-term		-0.0032131	1556.89	779.453	1556.89	779.454	2	8
130					2	99	DALALVGGNAYQVPAGR	iTRAQ8plex@N-term; Deamidated(N)@9		-0.0100615	1976.05	659.692	1976.06	659.695	3	17
130					2	99	GFEVIDSAK	iTRAQ8plex@N-term; iTRAQ8plex(K)@9		-0.00676238	1572.89	525.304	1572.9	525.306	3	7
130					2	99	LNQVFGAK	iTRAQ8plex@N-term; Deamidated(N)@2; iTRAQ8plex(K)@8		-0.00468352	1484.88	495.966	1484.88	495.968	3	8
130					2	99	MGNIEVLTGTAGTIR	iTRAQ8plex@N-term; Oxidation(M)@1		-0.0021776	1852	618.341	1852	618.342	3	14
130					0.982967	99	GLTQADMVALSGAHTVGAAR	iTRAQ8plex@N-term; Oxidation(M)@7		0.0523959	2245.23	749.418	2245.18	749.4	3	22
130					0.368556	99	VGGNAYQVPAGR	iTRAQ8plex@N-term	cleaved L-V@N-term	0.00894558	1491.82	498.28	1491.81	498.277	3	15
130					0.0423927	99	ALVGGNAYQVPAGR	iTRAQ8plex@N-term; Deamidated(N)@6	cleaved L-A@N-term	-0.00909595	1676.91	559.976	1676.92	559.979	3	11
131	19.1	P04264	SWISS-PROT:P04264 Tax_Id=9606 Gene_Symbol=KRT1 Keratin, type II cytoskeletal 1	5	2	99	IEISELNR	iTRAQ8plex@N-term		-0.00450262	1276.72	639.37	1276.73	639.372	2	9
131					2	99	SGGGFSSGSAGIINYQR	iTRAQ8plex@N-term		0.00173259	1960.99	654.672	1960.99	654.671	3	9
131					2	99	SLDLDSIIAEVK	iTRAQ8plex@N-term; iTRAQ8plex(K)@12		-0.0154628	1910.1	637.708	1910.12	637.713	3	13
131					2	99	YEELQITAGR	iTRAQ8plex@N-term		0.00369706	1482.8	495.275	1482.8	495.273	3	9
131					1.74473	99	TLLEGEESR	iTRAQ8plex@N-term		0.0154022	1336.73	669.372	1336.71	669.364	2	11
132	13.8	tr|C5WP48|C5WP48_SORBI	Alpha-mannosidase OS=Sorghum bicolor OX=4558 GN=SORBI_3001G268700 PE=3 SV=1	6	2	99	LAHLFQAAEDPK	iTRAQ8plex@N-term; iTRAQ8plex(K)@12		0.00208558	1947.11	487.784	1947.1	487.783	4	7
132					2	99	LALGASK	iTRAQ8plex@N-term; iTRAQ8plex(K)@7		-0.0075785	1266.8	423.276	1266.81	423.278	3	9
132					2	99	MSFSSASGQLNR	iTRAQ8plex@N-term		-0.000357778	1587.8	530.273	1587.8	530.273	3	9
132					2	99	VIGDTESGPAPVKGGPLDSR	iTRAQ8plex@N-term; iTRAQ8plex(K)@13	missed K-G@13	-0.0127636	2559.4	640.857	2559.41	640.86	4	9
132					1.85387	99	HLVVVAYNPLGWER	iTRAQ8plex@N-term		-0.0179241	1956.07	653.031	1956.09	653.037	3	11
132					1.52288	99	TITELTETNLSANQK	iTRAQ8plex@N-term; iTRAQ8plex(K)@15		-0.00232536	2270.26	757.759	2270.26	757.76	3	8
133	31.9	tr|C5YY94|C5YY94_SORBI	Peroxidase OS=Sorghum bicolor OX=4558 GN=SORBI_3009G144800 PE=3 SV=1	6	2	99	GALENLDQVTPK	iTRAQ8plex@N-term; iTRAQ8plex(K)@12		0.000282696	1892.08	474.028	1892.08	474.028	4	7
133					2	99	GFEVVDDIK	iTRAQ8plex@N-term; iTRAQ8plex(K)@9		-0.00560295	1628.92	543.98	1628.92	543.982	3	9
133					2	99	MGNISPLTGK	iTRAQ8plex@N-term; Oxidation(M)@1; iTRAQ8plex(K)@10		-0.00824525	1640.93	547.984	1640.94	547.987	3	10
133					2	99	NFAASMIK	iTRAQ8plex@N-term; iTRAQ8plex(K)@8		-0.00576629	1488.85	497.291	1488.86	497.293	3	8
133					2	99	NFNLDDTDLVALQGAHTFGK	iTRAQ8plex@N-term; iTRAQ8plex(K)@20		0.00403116	2783.47	696.876	2783.47	696.875	4	12
133					1.09691	96.83	SDQVMLSEPSAAATTAPIVHR	iTRAQ8plex@N-term		0.00992598	2484.3	622.083	2484.29	622.081	4	10
134	26.88	tr|C5XD22|C5XD22_SORBI	Uncharacterized protein OS=Sorghum bicolor OX=4558 GN=SORBI_3002G356800 PE=4 SV=1	6	2	99	LTSIIQSVYAR	iTRAQ8plex@N-term		-0.0030775	1553.91	777.96	1553.91	777.961	2	14
134					2	99	SQLVYNNK	iTRAQ8plex@N-term; Deamidated(N)@6; iTRAQ8plex(K)@8		0.0027494	1573.9	525.639	1573.89	525.638	3	8
134					2	99	TFFGMPAGR	iTRAQ8plex@N-term; Oxidation(M)@5		-0.00178344	1302.67	435.23	1302.67	435.231	3	11
134					2	99	THPDAAFTYVDVYTAK	iTRAQ8plex@N-term; iTRAQ8plex(K)@16		0.000487662	2406.27	602.574	2406.27	602.574	4	9
134					2	99	VSWDGVHFTEAANK	iTRAQ8plex@N-term; iTRAQ8plex(K)@14		0.0114522	2168.16	723.727	2168.15	723.723	3	9
134					0.966576	95.65	QILPR	iTRAQ8plex@N-term		-0.00448645	929.592	465.803	929.596	465.806	2	7
135	46.29	tr|C5XN52|C5XN52_SORBI	Uncharacterized protein OS=Sorghum bicolor OX=4558 GN=SORBI_3003G331700 PE=4 SV=1	9	2	99	DTLWPAALPGGGAR	iTRAQ8plex@N-term		-0.00154927	1684.92	562.647	1684.92	562.647	3	10
135					2	99	LDPGKTWTVQVPAGTAHAR	iTRAQ8plex@N-term; iTRAQ8plex(K)@5	missed K-T@5	-0.000809112	2612.46	523.5	2612.46	523.5	5	10
135					2	99	TPATLAEYTLNNNGPDYIDISLVDGFNVPMSFR	iTRAQ8plex@N-term; Deamidated(N)@12; Oxidation(M)@30		-0.0075238	3964.93	992.239	3964.93	992.241	4	18
135					2	99	TWTVQVPAGTAHAR	iTRAQ8plex@N-term		-0.00689476	1797.97	450.5	1797.98	450.502	4	16
135					1.42022	98.54	FDGSGR	iTRAQ8plex@N-term		-0.000713784	941.487	471.751	941.487	471.751	2	10
135					0.236572	98.76	TWTVQVPAGTAH	iTRAQ8plex@N-term	cleaved H-A@C-term	0.00874047	1570.85	524.624	1570.84	524.621	3	11
135					0.186419	99	ATFNVINR	iTRAQ8plex@N-term; Deamidated(N)@7	cleaved A-A@N-term	-0.00484701	1238.69	620.351	1238.69	620.354	2	13
135					0.0462403	99	VDAATFNVINR	iTRAQ8plex@N-term	cleaved S-V@N-term	-0.00229528	1522.84	508.62	1522.84	508.621	3	10
135					0.00174067	98.08	TFNVINR	iTRAQ8plex@N-term	cleaved A-T@N-term	-0.00945898	1166.66	584.338	1166.67	584.343	2	8
136	34.3	tr|C5X6P6|C5X6P6_SORBI	Uncharacterized protein OS=Sorghum bicolor OX=4558 GN=SORBI_3002G140300 PE=4 SV=1	6	2	99	FHPGDQIVFK	iTRAQ8plex@N-term; iTRAQ8plex(K)@10		-0.00392139	1795.02	599.347	1795.02	599.349	3	16
136					2	99	IQIDVVPSAN	iTRAQ8plex@N-term	cleaved N-S@C-term	-0.0167586	1358.75	680.385	1358.77	680.393	2	9
136					2	99	RFHPGDQIVFK	iTRAQ8plex@N-term; iTRAQ8plex(K)@11	missed R-F@1	-0.00493994	1951.12	488.787	1951.13	488.789	4	9
136					2	99	TNYGTWVSSK	iTRAQ8plex@N-term; Deamidated(N)@2; iTRAQ8plex(K)@10		-0.00127062	1750.93	584.652	1750.94	584.652	3	11
136					2	99	YSPQAHDVVEVSK	iTRAQ8plex@N-term; iTRAQ8plex(K)@13		0.00368321	2066.13	517.54	2066.13	517.539	4	9
136					0.441291	99	ATYNVGEPSGSWDLR	iTRAQ8plex@N-term	cleaved A-A@N-term	0.00386522	1954.97	652.665	1954.97	652.664	3	19
137	17.06	tr|A0A1W0VY92|A0A1W0VY92_SORBI	Uncharacterized protein OS=Sorghum bicolor OX=4558 GN=SORBI_3003G205900 PE=4 SV=1	5	2	99	ALYDGPSK	iTRAQ8plex@N-term; iTRAQ8plex(K)@8		0.00222728	1457.84	486.953	1457.83	486.952	3	10
137					2	99	ANSPYNGVDFPGSVPTGR	iTRAQ8plex@N-term; Deamidated(N)@6		0.00233227	2139.06	714.026	2139.05	714.025	3	12
137					2	99	FSNGYNIADYVAK	iTRAQ8plex@N-term; Deamidated(N)@3; iTRAQ8plex(K)@13		-0.00117898	2070.09	691.036	2070.09	691.037	3	16
137					2	99	YFGATK	iTRAQ8plex@N-term; iTRAQ8plex(K)@6		-0.00678069	1293.75	432.256	1293.75	432.259	3	9
137					2	99	YTTPINFMQLAK	iTRAQ8plex@N-term; Oxidation(M)@8; iTRAQ8plex(K)@12		-0.000876928	2050.14	684.386	2050.14	684.387	3	9
138	34.47	tr|A0A1B6QGB6|A0A1B6QGB6_SORBI	Peroxidase OS=Sorghum bicolor OX=4558 GN=SORBI_3002G416800 PE=3 SV=1	5	2	99	DSVVALGGPSWTVLVGR	iTRAQ8plex@N-term		-0.0033383	2016.13	673.05	2016.13	673.051	3	20
138					2	99	GFSVIDSIK	iTRAQ8plex@N-term; iTRAQ8plex(K)@9		-0.00122594	1572.93	525.318	1572.93	525.318	3	12
138					2	99	GLLHSDQQLFNGGSTDSTVR	iTRAQ8plex@N-term; Deamidated(N)@11		0.00315746	2436.22	813.081	2436.22	813.08	3	9
138					2	99	SAVTAAVNNEAR	iTRAQ8plex@N-term; Deamidated(N)@8		0.0025275	1506.8	503.273	1506.79	503.272	3	11
138					2	99	SFASSASAFSNAFATAMVNMGNIAPK	iTRAQ8plex@N-term; iTRAQ8plex(K)@26		-0.0159142	3199.61	1067.54	3199.63	1067.55	3	20
139	18.57	tr|C5X022|C5X022_SORBI	Uncharacterized protein OS=Sorghum bicolor OX=4558 GN=SORBI_3001G525000 PE=3 SV=1	6	2	99	AEDNIAINTESAVR	iTRAQ8plex@N-term		0.0124538	1805.96	602.992	1805.94	602.988	3	11
139					2	99	DGGAALVVPPGK	iTRAQ8plex@N-term; iTRAQ8plex(K)@12		-0.00283103	1688.01	423.009	1688.01	423.009	4	11
139					2	99	FNMPSQHIVIR	iTRAQ8plex@N-term; Oxidation(M)@3		0.000142524	1660.9	416.233	1660.9	416.233	4	10
139					2	99	SGWDEYGIK	iTRAQ8plex@N-term; iTRAQ8plex(K)@9		0.00422729	1661.89	416.48	1661.89	416.479	4	7
139					2	99	VTEYGAVGDGR	iTRAQ8plex@N-term		0.00502548	1426.74	476.588	1426.74	476.586	3	16
139					0.156145	98.26	GVTSNVSPK	iTRAQ8plex@N-term; iTRAQ8plex(K)@9	cleaved K-P@C-term	-0.00183114	1495.88	499.634	1495.88	499.635	3	8
140	34.51	tr|C5YI12|C5YI12_SORBI	Uncharacterized protein OS=Sorghum bicolor OX=4558 GN=SORBI_3007G065900 PE=3 SV=1	6	2	99	AFQVDK	iTRAQ8plex@N-term; iTRAQ8plex(K)@6		0.00137732	1314.78	658.396	1314.78	658.395	2	9
140					2	99	IDYAPQGQNPPHTHPR	iTRAQ8plex@N-term		0.00314711	2131.09	533.78	2131.09	533.779	4	12
140					2	99	LAGLNTLGISMAR	iTRAQ8plex@N-term; Oxidation(M)@11		-0.00707707	1635.92	546.314	1635.93	546.317	3	9
140					2	99	VDDFFLAANLDKPR	iTRAQ8plex@N-term; iTRAQ8plex(K)@12		0.00192799	2228.24	558.068	2228.24	558.068	4	13
140					2	99	VVDWLQAQFWEDNHN	iTRAQ8plex@N-term		-0.00124853	2204.06	735.693	2204.06	735.694	3	15
140					0.412289	99	AANLDKPR	iTRAQ8plex@N-term; iTRAQ8plex(K)@6	cleaved L-A@N-term	-0.004588	1491.89	498.305	1491.9	498.307	3	10
141	48.94	tr|A0A1Z5RHN3|A0A1Z5RHN3_SORBI	Dirigent protein OS=Sorghum bicolor OX=4558 GN=SORBI_3005G101500 PE=3 SV=1	5	2	99	DLILDKVDVR	iTRAQ8plex@N-term; iTRAQ8plex(K)@6	missed K-V@6	0.000946278	1793.09	449.279	1793.09	449.279	4	8
141					2	99	ELAVVGGTGTLR	iTRAQ8plex@N-term		0.000794554	1475.86	492.961	1475.86	492.961	3	14
141					2	99	FGDTFVVDDALTEGPDAASR	iTRAQ8plex@N-term		0.00425886	2386.16	796.395	2386.16	796.394	3	20
141					2	99	GTTPLPTAGSLR	iTRAQ8plex@N-term		-0.00218705	1473.84	737.929	1473.85	737.93	2	12
141					2	99	GVTGYSEFR	iTRAQ8plex@N-term		0.000844885	1318.68	660.349	1318.68	660.349	2	13
142	18.55	tr|C5XIH4|C5XIH4_SORBI	Uncharacterized protein OS=Sorghum bicolor OX=4558 GN=SORBI_3003G430100 PE=4 SV=1	5	2	99	DAWAGTFEGVVQK	iTRAQ8plex@N-term; iTRAQ8plex(K)@13		0.000585746	2015.09	672.705	2015.09	672.705	3	10
142					2	99	LNPEIDGVTGR	iTRAQ8plex@N-term		-0.00620733	1473.8	737.909	1473.81	737.912	2	10
142					2	99	VPAILVSPWIDK	iTRAQ8plex@N-term; iTRAQ8plex(K)@12		-0.00501244	1945.18	649.401	1945.19	649.403	3	10
142					2	99	VYFGDGAAYVDPDPGHSFQEIR	iTRAQ8plex@N-term		0.00869825	2743.33	686.839	2743.32	686.837	4	16
142					1.88606	99	YLLDFHPLRPSFADHAR	iTRAQ8plex@N-term		0.000525291	2358.25	472.658	2358.25	472.658	5	7
143	23.77	tr|C5XP10|C5XP10_SORBI	Carboxypeptidase OS=Sorghum bicolor OX=4558 GN=SORBI_3003G345700 PE=3 SV=1	5	2	99	ELPGQPPNVGFSQYSGYVTVNPAR	iTRAQ8plex@N-term		0.00160502	2880.47	961.165	2880.47	961.164	3	14
143					2	99	GIQNPAINFK	iTRAQ8plex@N-term; iTRAQ8plex(K)@10		-0.000558245	1709.01	570.677	1709.01	570.677	3	10
143					2	99	IWVFSGDTDAVVPVTATR	iTRAQ8plex@N-term		-0.00368397	2237.2	746.739	2237.2	746.741	3	22
143					2	99	SMLPIYQELIAAGIK	iTRAQ8plex@N-term; Oxidation(M)@2; iTRAQ8plex(K)@15		0.00287138	2270.32	757.781	2270.32	757.78	3	13
143					2	99	VGGWSQVYK	iTRAQ8plex@N-term; iTRAQ8plex(K)@9		0.00290969	1630.93	544.651	1630.93	544.65	3	8
144	56.71	tr|C5YQ75|C5YQ75_SORBI	Peroxidase OS=Sorghum bicolor OX=4558 GN=SORBI_3008G010500 PE=3 SV=1	8	2	99	DMVALSGAHTIGLAR	iTRAQ8plex@N-term; Oxidation(M)@2		-0.000155498	1830.99	458.755	1830.99	458.755	4	12
144					2	99	MGDIMPLTGSNGEIR	iTRAQ8plex@N-term; Oxidation(M)@5; Deamidated(N)@11		0.0117077	1910.95	637.991	1910.94	637.987	3	14
144					2	99	SVLQAAIAR	iTRAQ8plex@N-term		0.000282287	1231.76	411.593	1231.76	411.592	3	12
144					2	99	TSGSGDNNLAPLDLQTPTVFENNYYK	iTRAQ8plex@N-term; Deamidated(N)@22; iTRAQ8plex(K)@26		-0.00726585	3466.73	867.689	3466.74	867.691	4	16
144					1.14267	97.85	NLVYKK	iTRAQ8plex@N-term; iTRAQ8plex(K)@5; iTRAQ8plex(K)@6	missed K-K@5	-0.00518034	1676.07	839.042	1676.08	839.045	2	8
144					0.876148	96.25	NLVYK	iTRAQ8plex@N-term; iTRAQ8plex(K)@5		0.000418804	1243.78	415.599	1243.78	415.599	3	7
144					0.12436	99	DASLLLDDTPSFQGEK	iTRAQ8plex@N-term; iTRAQ8plex(K)@16	cleaved C-D@N-term	0.0310473	2343.27	782.098	2343.24	782.088	3	9
144					0.123782	97.33	MGDIMPLTGSNGEIRK	iTRAQ8plex@N-term; Oxidation(M)@5; Deamidated(N)@11; iTRAQ8plex(K)@16	missed R-K@15	0.00214926	2343.24	586.817	2343.24	586.817	4	10
145	33.16	tr|C5XC95|C5XC95_SORBI	Uncharacterized protein OS=Sorghum bicolor OX=4558 GN=SORBI_3002G345800 PE=4 SV=1	7	2	99	AVYEVGDKTGWTIMGNPDYAAWANSK	iTRAQ8plex@N-term; iTRAQ8plex(K)@8; Oxidation(M)@14; iTRAQ8plex(K)@26	cleaved A-A@N-term; missed K-T@8	0.025558	3771.96	943.997	3771.93	943.991	4	14
145					2	99	FHLGDTVVFTYNK	iTRAQ8plex@N-term; iTRAQ8plex(K)@13		-0.000418735	2148.18	717.068	2148.18	717.068	3	13
145					2	99	KFHLGDTVVFTYNK	iTRAQ8plex@N-term; iTRAQ8plex(K)@1; iTRAQ8plex(K)@14	missed K-F@1	0.0179797	2580.5	646.133	2580.48	646.128	4	9
145					2	99	QFHNVLAVSK	iTRAQ8plex@N-term; Deamidated(N)@4; iTRAQ8plex(K)@10		-0.00324283	1751.02	584.679	1751.02	584.68	3	9
145					2	99	TGWTIMGNPDYAAWANSK	iTRAQ8plex@N-term; Oxidation(M)@6; iTRAQ8plex(K)@18		-0.00192991	2606.3	652.583	2606.3	652.583	4	12
145					0.0428718	99	AVYEVGDK	iTRAQ8plex@N-term; iTRAQ8plex(K)@8	cleaved A-A@N-term	0.000772423	1487.85	496.956	1487.84	496.955	3	12
145					0.0136762	99	AAVYEVGDK	iTRAQ8plex@N-term; iTRAQ8plex(K)@9	cleaved S-A@N-term	-0.000618599	1558.88	520.634	1558.88	520.634	3	10
146	17.09	tr|C5WQU7|C5WQU7_SORBI	Beta-galactosidase OS=Sorghum bicolor OX=4558 GN=SORBI_3001G433200 PE=3 SV=1	6	2	99	ALVIDGVR	iTRAQ8plex@N-term		-0.0015348	1145.71	573.86	1145.71	573.861	2	9
146					2	99	DLAAFVK	iTRAQ8plex@N-term; iTRAQ8plex(K)@7		-0.00905174	1370.83	457.95	1370.84	457.953	3	7
146					2	99	SFLQPGSNDIVLFEQFGGDPSK	iTRAQ8plex@N-term; iTRAQ8plex(K)@22		-0.0147551	2989.55	997.524	2989.56	997.529	3	11
146					2	99	STPDMWPGIIQK	iTRAQ8plex@N-term; Oxidation(M)@5; iTRAQ8plex(K)@12		-0.00407948	1996.09	666.37	1996.09	666.371	3	10
146					0.721246	95.8	DNALTK	iTRAQ8plex@N-term; iTRAQ8plex(K)@6		-0.0119396	1268.74	423.922	1268.76	423.926	3	7
146					0.176526	99	AVSGWSYAIEPVGITK	iTRAQ8plex@N-term; iTRAQ8plex(K)@16	cleaved L-A@N-term	-0.00394139	2285.28	762.769	2285.29	762.77	3	13
147	22.03	tr|C5Y7R1|C5Y7R1_SORBI	Uncharacterized protein OS=Sorghum bicolor OX=4558 GN=SORBI_3005G084300 PE=3 SV=1	5	2	99	AAHPNVAVMAGLGGDSVQDIVK	iTRAQ8plex@N-term; iTRAQ8plex(K)@22		-0.00374948	2756.51	690.134	2756.51	690.135	4	10
147					2	99	LPGLFIWSADSSK	iTRAQ8plex@N-term; iTRAQ8plex(K)@13		5.00265e-05	2028.15	677.058	2028.15	677.057	3	14
147					2	99	QNKLPGLFIWSADSSK	iTRAQ8plex@N-term; iTRAQ8plex(K)@3; iTRAQ8plex(K)@16	missed K-L@3	-0.00835775	2702.54	676.643	2702.55	676.645	4	11
147					2	99	VLASFK	iTRAQ8plex@N-term; iTRAQ8plex(K)@6		0.0013679	1271.81	424.943	1271.81	424.943	3	9
147					2	99	YYQPLWSK	iTRAQ8plex@N-term; iTRAQ8plex(K)@8		-0.00527535	1691.94	564.989	1691.95	564.99	3	8
148	33.53	tr|C5Z864|C5Z864_SORBI	Peroxidase OS=Sorghum bicolor OX=4558 GN=SORBI_3010G232500 PE=3 SV=1	5	2	99	AHIPHAPDVAATLIR	iTRAQ8plex@N-term		0.00655987	1885.09	472.28	1885.08	472.278	4	16
148					2	99	AVPGDADPSLDPLYAAK	iTRAQ8plex@N-term; iTRAQ8plex(K)@17		-0.00360361	2307.25	770.092	2307.26	770.093	3	15
148					2	99	DSVGVIGGPFWSVPTGR	iTRAQ8plex@N-term		0.00436226	2034.09	679.037	2034.08	679.035	3	14
148					2	99	GLFQSDAALITDAASK	iTRAQ8plex@N-term; iTRAQ8plex(K)@16		-0.00105818	2215.23	554.815	2215.23	554.815	4	11
148					2	99	TFDLSYYR	iTRAQ8plex@N-term		-0.0018568	1367.7	684.858	1367.7	684.859	2	13
149	17.88	tr|A0A1Z5RIY9|A0A1Z5RIY9_SORBI	Carboxypeptidase OS=Sorghum bicolor OX=4558 GN=SORBI_3005G129600 PE=3 SV=1	5	2	99	AFLQGQPLPETFS	iTRAQ8plex@N-term		-0.00616094	1737.92	869.966	1737.92	869.969	2	10
149					2	99	DVQAALHAR	iTRAQ8plex@N-term		0.0065162	1283.73	428.918	1283.73	428.916	3	9
149					2	99	GASHEAPFSQPGR	iTRAQ8plex@N-term		0.00289122	1643.83	548.952	1643.83	548.951	3	11
149					2	99	ILSPHEQVGQR	iTRAQ8plex@N-term		0.0068561	1566.89	523.302	1566.88	523.3	3	9
149					2	99	VLVYSGDQDSVIPLTGSR	iTRAQ8plex@N-term		-0.0272778	2209.16	737.395	2209.19	737.404	3	9
150	20.27	tr|A0A1B6PT99|A0A1B6PT99_SORBI	Uncharacterized protein OS=Sorghum bicolor OX=4558 GN=SORBI_3005G177100 PE=4 SV=1	5	2	99	LLYAYNK	iTRAQ8plex@N-term; iTRAQ8plex(K)@7		-0.00464341	1491.89	498.303	1491.89	498.304	3	8
150					2	99	MAAALATGLFSR	iTRAQ8plex@N-term; Oxidation(M)@1		-0.00166791	1527.84	510.286	1527.84	510.287	3	18
150					2	99	VFVGVSAEDK	iTRAQ8plex@N-term; iTRAQ8plex(K)@10		-0.0101134	1657.94	553.654	1657.95	553.657	3	9
150					2	99	WAAEYPGSR	iTRAQ8plex@N-term		0.00261998	1339.69	447.569	1339.68	447.568	3	10
150					2	99	YSLDLSGHPLAGVGDDIK	iTRAQ8plex@N-term; iTRAQ8plex(K)@18		0.00113724	2464.34	617.093	2464.34	617.093	4	10
151	22.46	tr|A0A1B6PEZ5|A0A1B6PEZ5_SORBI	Uncharacterized protein OS=Sorghum bicolor OX=4558 GN=SORBI_3007G014700 PE=4 SV=1	5	2	99	EGILSIWK	iTRAQ8plex@N-term; iTRAQ8plex(K)@8		-0.00806159	1552.94	518.653	1552.94	518.655	3	9
151					2	99	IFHYGSISLIADPVR	iTRAQ8plex@N-term		-0.00841118	1991.11	664.709	1991.11	664.712	3	10
151					2	99	LGGSSAFLGK	iTRAQ8plex@N-term; iTRAQ8plex(K)@10		-0.00313934	1543.92	515.646	1543.92	515.647	3	9
151					2	99	LPLWPSPDAAR	iTRAQ8plex@N-term		-0.00382254	1525.85	509.625	1525.86	509.626	3	7
151					2	99	NPSADMLLTEAELNLDLIR	iTRAQ8plex@N-term; Oxidation(M)@6		-0.000830423	2447.29	816.77	2447.29	816.77	3	14
152	35.62	tr|C5WX01|C5WX01_SORBI	Uncharacterized protein OS=Sorghum bicolor OX=4558 GN=SORBI_3001G050100 PE=3 SV=1	5	2	99	AGESFVIPR	iTRAQ8plex@N-term		-0.00145772	1278.72	427.248	1278.72	427.249	3	14
152					2	99	AMTVFNSQLPGVVLAAQSLFGAEPEIPDAVLAK	iTRAQ8plex@N-term; Oxidation(M)@2; iTRAQ8plex(K)@33		-0.00666444	4007.18	1002.8	4007.19	1002.8	4	14
152					2	99	GMMHFQYNVGTGAAR	iTRAQ8plex@N-term; Oxidation(M)@3		0.00380892	1958.94	653.989	1958.94	653.987	3	11
152					2	99	SFQVDTDTIK	iTRAQ8plex@N-term; iTRAQ8plex(K)@10		-0.0051499	1760.97	441.25	1760.98	441.252	4	9
152					2	99	VDLAPGGVNPLHTHPR	iTRAQ8plex@N-term		0.00463065	1983.1	496.782	1983.1	496.781	4	10
153	30.86	tr|C5Z0P5|C5Z0P5_SORBI	Uncharacterized protein OS=Sorghum bicolor OX=4558 GN=SORBI_3009G055900 PE=4 SV=1	6	2	99	DDDPLAVYAVSK	iTRAQ8plex@N-term; iTRAQ8plex(K)@12		-0.00607903	1900.03	634.352	1900.04	634.354	3	12
153					2	99	SFAALLAADAK	iTRAQ8plex@N-term; iTRAQ8plex(K)@11		-0.000937431	1685	562.673	1685	562.673	3	16
153					2	99	VSFIVDDAADSVKPVTYVK	iTRAQ8plex@N-term; iTRAQ8plex(K)@13; iTRAQ8plex(K)@19		-0.00321111	2964.69	742.18	2964.69	742.181	4	10
153					1.85387	99	TITVLAVANGDMGHLTGGHYSLGTLR	iTRAQ8plex@N-term; Oxidation(M)@12		-0.00121464	2973.56	744.398	2973.56	744.398	4	10
153					1.69897	99	TAILLYHAIPDYYSMQFLK	iTRAQ8plex@N-term; Oxidation(M)@15; iTRAQ8plex(K)@19		0.00233967	2910.58	728.653	2910.58	728.653	4	10
153					0.00744649	99	FDILEILGK	iTRAQ8plex@N-term; iTRAQ8plex(K)@9	cleaved G-F@N-term	-0.00610148	1655.01	552.676	1655.01	552.678	3	11
154	13	tr|C5XCI9|C5XCI9_SORBI	Uncharacterized protein OS=Sorghum bicolor OX=4558 GN=SORBI_3002G068000 PE=4 SV=1	5	2	99	DNPVSTDPSFAPEVFALGFK	iTRAQ8plex@N-term; iTRAQ8plex(K)@20		-0.00178106	2745.45	916.156	2745.45	916.156	3	16
154					2	99	DVPIPGSPFQAPK	iTRAQ8plex@N-term; iTRAQ8plex(K)@13		-0.00480496	1960.12	654.38	1960.12	654.382	3	8
154					2	99	NVGSASITGGYVYR	iTRAQ8plex@N-term		-0.00908375	1746.91	583.311	1746.92	583.314	3	10
154					2	99	VFLSNQAGK	iTRAQ8plex@N-term; iTRAQ8plex(K)@9		-0.00659512	1570.92	524.648	1570.93	524.65	3	8
154					1.67778	99	GTAPAPAPR	iTRAQ8plex@N-term		0.00324	1140.66	571.337	1140.66	571.335	2	9
155	18.76	tr|A0A194YQ33|A0A194YQ33_SORBI	Uncharacterized protein OS=Sorghum bicolor OX=4558 GN=SORBI_3004G166700 PE=3 SV=1	6	2	99	VYPSIAIGK	iTRAQ8plex@N-term; iTRAQ8plex(K)@9		-0.0122502	1554.95	519.323	1554.96	519.327	3	12
155					2	99	YDYGNFYASK	iTRAQ8plex@N-term; iTRAQ8plex(K)@10		0.00722765	1834.94	612.655	1834.94	612.652	3	10
155					1.95861	99	AVTVGGK	iTRAQ8plex@N-term; iTRAQ8plex(K)@7		-0.00961119	1238.77	413.931	1238.78	413.934	3	9
155					1.29243	98.4	YDYYTIGSYDK	iTRAQ8plex@N-term; iTRAQ8plex(K)@11		-0.0041585	1995	666.009	1995.01	666.01	3	7
155					1.07572	99	QLLQWPIEEVEK	iTRAQ8plex@N-term; iTRAQ8plex(K)@12		-0.0294682	2119.18	707.402	2119.21	707.412	3	8
155					0.931814	96.17	SVVESFGEK	iTRAQ8plex@N-term; iTRAQ8plex(K)@9		0.000806537	1588.89	530.638	1588.89	530.638	3	8
156	19.07	tr|C5XT36|C5XT36_SORBI	Endoglucanase OS=Sorghum bicolor OX=4558 GN=Sb24P17cg_130 PE=3 SV=1	5	2	99	VFDFADR	iTRAQ8plex@N-term		0.00129885	1172.61	587.315	1172.61	587.314	2	8
156					2	99	VTPDMPGSDVAGETAAALAAASLVFR	iTRAQ8plex@N-term; Oxidation(M)@5		0.00349137	2836.46	946.495	2836.46	946.493	3	19
156					2	99	WGADYLLK	iTRAQ8plex@N-term; iTRAQ8plex(K)@8		-0.00468711	1572.91	525.31	1572.91	525.311	3	9
156					1.92082	99	DNFAQTEPSTYTNAPLVGALAFFAAGR	iTRAQ8plex@N-term		-0.0175915	3132.57	1045.2	3132.58	1045.2	3	10
156					1.63827	99	DNFAQTEPSTYTNAPLVGALAFFAAGRH	iTRAQ8plex@N-term	cleaved H-R@C-term; missed R-H@27	0.00662048	3269.65	818.419	3269.64	818.418	4	17
157	24.23	tr|A0A1B6QEG2|A0A1B6QEG2_SORBI	Uncharacterized protein OS=Sorghum bicolor OX=4558 GN=SORBI_3002G315800 PE=3 SV=1	5	2	99	GWGDDGYFK	iTRAQ8plex@N-term; iTRAQ8plex(K)@9		0.000175555	1651.85	551.623	1651.85	551.622	3	9
157					2	99	HFSIDAYR	iTRAQ8plex@N-term		-0.000165384	1311.69	438.236	1311.69	438.237	3	8
157					2	99	LIGWGTSDAGEDYWLLANQWNR	iTRAQ8plex@N-term		-0.000868035	2868.41	718.111	2868.41	718.111	4	13
157					2	99	VQNQVWQEK	iTRAQ8plex@N-term; iTRAQ8plex(K)@9		0.000734537	1765.99	589.672	1765.99	589.672	3	9
157					0.815309	95.37	SGVYK	iTRAQ8plex@N-term; iTRAQ8plex(K)@5		-0.00558325	1160.7	581.355	1160.7	581.358	2	8
158	29.43	tr|C5X4M5|C5X4M5_SORBI	Uncharacterized protein OS=Sorghum bicolor OX=4558 GN=SORBI_3002G255000 PE=4 SV=1	5	2	99	ATDLAADESGGEVR	iTRAQ8plex@N-term		0.00309042	1693.85	565.622	1693.84	565.621	3	16
158					2	99	GAQALLAFK	iTRAQ8plex@N-term; iTRAQ8plex(K)@9		-0.0026332	1525.94	509.654	1525.94	509.655	3	10
158					2	99	LQLGPGVEK	iTRAQ8plex@N-term; iTRAQ8plex(K)@9		-0.00019991	1547.95	516.99	1547.95	516.99	3	11
158					2	99	TGSLSVAFVAK	iTRAQ8plex@N-term; iTRAQ8plex(K)@11	cleaved K-P@C-term	-0.00992624	1687	563.342	1687.01	563.345	3	12
158					1.36653	98.81	LHWTYDAK	iTRAQ8plex@N-term; iTRAQ8plex(K)@8		-0.00269547	1640.91	547.978	1640.91	547.978	3	7
159	45.31	tr|C5WN51|C5WN51_SORBI	Uncharacterized protein OS=Sorghum bicolor OX=4558 GN=SORBI_3001G119000 PE=4 SV=1	6	2	99	AGDVLVFK	iTRAQ8plex@N-term; iTRAQ8plex(K)@8		-0.0180813	1455.87	486.298	1455.89	486.304	3	7
159					2	99	AGDVLVFKYNAK	iTRAQ8plex@N-term; iTRAQ8plex(K)@8; Deamidated(N)@10; iTRAQ8plex(K)@12	missed K-Y@8	-0.00979016	2237.31	560.335	2237.32	560.337	4	9
159					2	99	AHNVVPVSAAGYR	iTRAQ8plex@N-term		-0.000571206	1643.9	822.96	1643.91	822.96	2	13
159					2	99	SGWSFNTANWPK	iTRAQ8plex@N-term; iTRAQ8plex(K)@12		-0.00134525	2002.05	501.52	2002.05	501.52	4	9
159					1.37675	99	ALTTGNDR	iTRAQ8plex@N-term; Deamidated(N)@6		0.00280776	1151.61	576.813	1151.61	576.812	2	12
159					0.0043648	98.32	AVYTVGDR	iTRAQ8plex@N-term	cleaved S-A@N-term	0.00257119	1183.65	592.834	1183.65	592.832	2	10
160	26.69	tr|C5YZI4|C5YZI4_SORBI	Peroxidase OS=Sorghum bicolor OX=4558 GN=SORBI_3009G032600 PE=3 SV=1	5	2	99	AVAASFPSFLK	iTRAQ8plex@N-term; iTRAQ8plex(K)@11		-0.00454152	1745.03	582.684	1745.03	582.685	3	12
160					2	99	DASSLLSNGHVHFAAPAGR	iTRAQ8plex@N-term; Deamidated(N)@8		0.00147002	2211.14	553.791	2211.13	553.791	4	12
160					2	99	LSSPPSQIVPAYR	iTRAQ8plex@N-term		-0.0105156	1717.96	573.659	1717.97	573.663	3	9
160					2	99	TAPVNIGLAAFDVIDDIK	iTRAQ8plex@N-term; iTRAQ8plex(K)@18		0.00742827	2479.42	620.863	2479.41	620.861	4	12
160					1.4318	98.75	LDGVISR	iTRAQ8plex@N-term		-0.00588582	1062.63	532.321	1062.63	532.324	2	8
161	20.12	tr|A0A1B6Q537|A0A1B6Q537_SORBI	Uncharacterized protein OS=Sorghum bicolor OX=4558 GN=SORBI_3003G244600 PE=3 SV=1	7	2	99	FYDVQNNYSAQVK	iTRAQ8plex@N-term; iTRAQ8plex(K)@13		-0.000144095	2183.15	546.794	2183.15	546.794	4	13
161					2	99	FYDVQNNYSAQVKDSV	iTRAQ8plex@N-term; iTRAQ8plex(K)@13	missed K-D@13	-0.00242628	2484.27	829.098	2484.27	829.099	3	10
161					2	99	GVGKYGGIMVWNR	iTRAQ8plex@N-term; iTRAQ8plex(K)@4	missed K-Y@4	-0.0171732	2044.13	512.04	2044.15	512.045	4	11
161					2	99	YGGIMVWNR	iTRAQ8plex@N-term; Deamidated(N)@8		-0.00245481	1399.72	467.581	1399.72	467.581	3	10
161					0.920819	99	LGLPASTQAAGSGYIEPGTLTGTVLPAIK	iTRAQ8plex@N-term; iTRAQ8plex(K)@29	cleaved Y-L@N-term	-0.00249868	3390.92	848.737	3390.92	848.738	4	13
161					0.421361	99	YLGLPASTQAAGSGYIEPGTLTGTVLPAIK	iTRAQ8plex@N-term; iTRAQ8plex(K)@30	cleaved F-Y@N-term	-0.0215281	3553.96	889.498	3553.99	889.504	4	15
161					0.0150229	99	TSSVTAGSFYLGLPASTQAAGSGYIEPGTLTGTVLPAIK	iTRAQ8plex@N-term; iTRAQ8plex(K)@39	cleaved W-T@N-term	0.0104039	4391.38	1098.85	4391.37	1098.85	4	18
162	18.9	tr|A0A1B6PEH1|A0A1B6PEH1_SORBI	Uncharacterized protein OS=Sorghum bicolor OX=4558 GN=SORBI_3008G184400 PE=3 SV=1	5	2	99	AAWIITK	iTRAQ8plex@N-term; iTRAQ8plex(K)@7		-0.00352085	1409.88	470.968	1409.89	470.969	3	6
162					2	99	GSLSFPSQIAGR	iTRAQ8plex@N-term		0.000726005	1522.84	508.621	1522.84	508.621	3	9
162					2	99	LSGPAYAAFR	iTRAQ8plex@N-term		-0.00270212	1355.75	452.923	1355.75	452.924	3	11
162					2	99	VVYDVDGQR	iTRAQ8plex@N-term		-0.00102917	1353.72	677.866	1353.72	677.867	2	9
162					0.856985	95.95	LPPQNYLIPVDSNK	iTRAQ8plex@N-term; iTRAQ8plex(K)@14		-0.00469958	2205.26	736.093	2205.26	736.095	3	7
163	20.49	tr|C5XQW7|C5XQW7_SORBI	Uncharacterized protein OS=Sorghum bicolor OX=4558 GN=SORBI_3003G087300 PE=4 SV=1	5	2	99	GGNTINVHWYTR	iTRAQ8plex@N-term		0.0209478	1720.92	431.236	1720.9	431.231	4	9
163					2	99	GVEEDSTLEDPYFSSR	iTRAQ8plex@N-term		0.00416688	2134.01	712.342	2134	712.341	3	16
163					2	99	LAATLNR	iTRAQ8plex@N-term		-0.000351614	1061.65	531.832	1061.65	531.832	2	12
163					2	99	LSDAAAAAVK	iTRAQ8plex@N-term; iTRAQ8plex(K)@10		-0.00206631	1523.91	508.978	1523.91	508.978	3	13
163					0.962573	96.56	GVEEDSTLEDPYFSSRLPIVNLR	iTRAQ8plex@N-term	missed R-L@16	-0.00646433	2939.51	735.885	2939.52	735.887	4	8
164	45.7	tr|A0A1B6PF49|A0A1B6PF49_SORBI	Glyceraldehyde-3-phosphate dehydrogenase OS=Sorghum bicolor OX=4558 GN=SORBI_3007G025400 PE=3 SV=1	6	2	99	AASEGPLK	iTRAQ8plex@N-term; iTRAQ8plex(K)@8		-0.00357083	1379.82	460.947	1379.82	460.948	3	9
164					2	99	AGIALNDNFIK	iTRAQ8plex@N-term; iTRAQ8plex(K)@11		-0.00449619	1783.04	446.767	1783.05	446.769	4	8
164					2	99	LVSWYDNEWGYSNR	iTRAQ8plex@N-term		0.00851238	2092	698.342	2092	698.339	3	11
164					2	99	TLLFGEKPVTVFGIR	iTRAQ8plex@N-term; iTRAQ8plex(K)@7		-0.00347772	2284.37	572.101	2284.38	572.102	4	10
164					0.742321	95.15	GASYEDIK	iTRAQ8plex@N-term; iTRAQ8plex(K)@8		0.00532703	1489.83	497.617	1489.82	497.615	3	8
164					0.554396	97.69	VLPDLNGK	iTRAQ8plex@N-term; Deamidated(N)@6; iTRAQ8plex(K)@8		-0.00494672	1463.88	488.966	1463.88	488.968	3	8
165	41.15	tr|A0A1B6QB11|A0A1B6QB11_SORBI	Uncharacterized protein OS=Sorghum bicolor OX=4558 GN=SORBI_3002G133800 PE=4 SV=1	5	2	99	EIDDADKLVAAIQAK	iTRAQ8plex@N-term; iTRAQ8plex(K)@7; iTRAQ8plex(K)@15	missed K-L@7	-0.014263	2511.45	628.871	2511.47	628.874	4	10
165					2	99	TDAFFETSVPGVYAIGDVATFPLK	iTRAQ8plex@N-term; iTRAQ8plex(K)@24		-0.0133715	3152.68	789.176	3152.69	789.18	4	16
165					2	99	VLGAFLEGGSPDENK	iTRAQ8plex@N-term; iTRAQ8plex(K)@15		-0.00280472	2140.16	714.394	2140.16	714.395	3	9
165					1.08619	97.73	GQVAEEK	iTRAQ8plex@N-term; iTRAQ8plex(K)@7		0.0015714	1367.79	456.937	1367.79	456.936	3	8
165					0.823909	96.55	QGVKPGELAIISK	iTRAQ8plex@N-term; iTRAQ8plex(K)@4; iTRAQ8plex(K)@13		-0.0190286	2251.38	563.853	2251.4	563.858	4	8
166	37.93	tr|C5WSE5|C5WSE5_SORBI	Uncharacterized protein OS=Sorghum bicolor OX=4558 GN=SORBI_3001G300400 PE=3 SV=1	5	2	99	AAVYWGPWQK	iTRAQ8plex@N-term; iTRAQ8plex(K)@10	cleaved D-A@N-term	-0.00473859	1813.01	605.344	1813.01	605.345	3	11
166					2	99	AETVIITDMNYYPVSK	iTRAQ8plex@N-term; Oxidation(M)@9; iTRAQ8plex(K)@16		-0.00637603	2467.31	617.834	2467.31	617.836	4	11
166					2	99	HSGIIDIEFTR	iTRAQ8plex@N-term		0.00140128	1590.87	531.297	1590.87	531.296	3	13
166					2	99	YHFDLSGTAFGR	iTRAQ8plex@N-term		0.000880474	1673.85	558.957	1673.85	558.956	3	10
166					0.876148	98.95	MQPPFSIR	iTRAQ8plex@N-term; Oxidation(M)@1		-0.00383086	1294.7	432.573	1294.7	432.574	3	9
167	18.86	tr|C5YYX0|C5YYX0_SORBI	Beta-hexosaminidase OS=Sorghum bicolor OX=4558 GN=SORBI_3009G017500 PE=3 SV=1	7	2	99	DIVNYAK	iTRAQ8plex@N-term; iTRAQ8plex(K)@7		0.00120797	1429.84	477.621	1429.84	477.62	3	7
167					1.4437	98.82	GLLLDTSR	iTRAQ8plex@N-term		-0.0110121	1177.69	589.851	1177.7	589.856	2	8
167					1.26761	98.56	QVIDSMSFAK	iTRAQ8plex@N-term; iTRAQ8plex(K)@10		0.000168513	1732.96	578.662	1732.96	578.662	3	8
167					1.25964	98.17	GIAAAPVTNYYAR	iTRAQ8plex@N-term		-0.00693392	1669.9	557.641	1669.91	557.644	3	8
167					0.9914	96.48	TLTVDPDLALDPQGPGGR	iTRAQ8plex@N-term		-0.00731117	2125.13	709.382	2125.13	709.385	3	7
167					0.91364	96.59	YTVEDAR	iTRAQ8plex@N-term		-0.00259998	1156.6	579.308	1156.6	579.309	2	8
167					0.246417	99	AAAAAER	iTRAQ8plex@N-term		0.00128806	962.546	482.281	962.545	482.28	2	10
168	34.27	tr|A0A1Z5R3E0|A0A1Z5R3E0_SORBI	Uncharacterized protein OS=Sorghum bicolor OX=4558 GN=SORBI_3009G130100 PE=4 SV=1	6	2	99	AIGVDLLNNPDLVATDPVVSFK	iTRAQ8plex@N-term; iTRAQ8plex(K)@22		0.00143225	2904.64	727.168	2904.64	727.168	4	19
168					2	99	GFYTYDAFLAAAAAFPAFGTTGGDEQR	iTRAQ8plex@N-term		0.00237389	3118.5	1040.51	3118.5	1040.51	3	19
168					2	99	GPIQISFNYNYGPAGR	iTRAQ8plex@N-term		-0.000686938	2057.06	686.695	2057.06	686.695	3	19
168					2	99	IGFYK	iTRAQ8plex@N-term; iTRAQ8plex(K)@5		0.00111523	1234.75	618.385	1234.75	618.384	2	8
168					0.313364	99	AIGVDLLNNPDLVATD	iTRAQ8plex@N-term	cleaved D-P@C-term	-0.00112661	1943.05	972.533	1943.05	972.533	2	10
168					0.0123337	99	GPPGPGVASVVPR	iTRAQ8plex@N-term	cleaved C-G@N-term	-0.000333697	1492.87	498.63	1492.87	498.63	3	12
169	33.77	tr|C5YYK3|C5YYK3_SORBI	Uncharacterized protein OS=Sorghum bicolor OX=4558 GN=SORBI_3009G014700 PE=4 SV=1	11	2	99	VAETAGDPASAGLAR	iTRAQ8plex@N-term		0.00348039	1688.9	423.233	1688.9	423.232	4	13
169					2	99	YDDADFVGL	iTRAQ8plex@N-term	cleaved L-P@C-term	-0.00095461	1317.64	659.827	1317.64	659.827	2	9
169					2	99	YDDADFVGLPDTGH	iTRAQ8plex@N-term	cleaved H-T@C-term	0.0013738	1824.85	609.29	1824.85	609.29	3	11
169					1.74473	99	GQADAR	iTRAQ8plex@N-term		-0.00230615	920.496	461.255	920.498	461.256	2	9
169					0.74958	99	YDDADFVGLPDTGHTLILIN	iTRAQ8plex@N-term	cleaved N-T@C-term	0.0095197	2492.28	831.769	2492.27	831.765	3	11
169					0.159894	99	YETYPFFFPVTGDD	iTRAQ8plex@N-term	cleaved D-D@C-term	-0.000248985	2000.94	1001.48	2000.94	1001.47	2	12
169					0.151811	99	YETYPFFFPVTGDDD	iTRAQ8plex@N-term	cleaved D-D@C-term	-0.00182661	2115.96	1058.99	2115.96	1058.99	2	17
169					0.129011	99	YETYPFFFPVTGDDDD	iTRAQ8plex@N-term	cleaved D-V@C-term	0.00454941	2230.99	1116.5	2230.99	1116.5	2	18
169					0.021363	98.77	ASTAYYATAMAGTGGSTIWGLAQCR	iTRAQ8plex@N-term; Trp->Kynurenin(W)@19; Deamidated(Q)@23; Carbamidomethyl(C)@24		-0.00641239	2873.36	958.793	2873.36	958.795	3	10
169					0.00305076	97.59	YDDADFVGLPDT	iTRAQ8plex@N-term	cleaved T-G@C-term	0.00461329	1630.77	816.393	1630.77	816.391	2	8
169					0.00130485	98.92	YDDADFVGLPDTG	iTRAQ8plex@N-term	cleaved G-H@C-term	0.00348658	1687.79	844.903	1687.79	844.901	2	8
170	24.57	tr|C5Z6D9|C5Z6D9_SORBI	Uncharacterized protein OS=Sorghum bicolor OX=4558 GN=SORBI_3010G079100 PE=4 SV=1	6	2	99	PSDTLGSIAEVVFAGLPSADQIR	iTRAQ8plex@N-term	cleaved R-P@N-term	-0.000295226	2646.42	883.146	2646.42	883.146	3	23
170					2	99	TANGLAAEDPDAPLSPGQK	iTRAQ8plex@N-term; Deamidated(N)@3; iTRAQ8plex(K)@19		0.00628624	2460.3	616.083	2460.3	616.081	4	13
170					2	99	VSEVAALFGADPAAVLAANALDFASPGAANR	iTRAQ8plex@N-term		-0.00752656	3259.71	815.934	3259.71	815.936	4	20
170					2	99	YAARPSDTLGSIAEVVFAGLPSADQIR	iTRAQ8plex@N-term		-0.000572915	3107.65	1036.89	3107.66	1036.89	3	22
170					0.823909	95.32	GTPLRVPTR	iTRAQ8plex@N-term	missed R-V@5	0.00490925	1299.8	434.273	1299.79	434.272	3	9
170					0.00612308	95.45	ALDFASPGAANR	iTRAQ8plex@N-term	cleaved N-A@N-term	0.00296937	1492.8	747.406	1492.79	747.404	2	8
171	24.4	tr|C5WYF2|C5WYF2_SORBI	Malate dehydrogenase OS=Sorghum bicolor OX=4558 GN=SORBI_3001G219300 PE=3 SV=1	5	2	99	LSVQVSDVK	iTRAQ8plex@N-term; iTRAQ8plex(K)@9		-0.0028057	1581.95	528.325	1581.96	528.326	3	11
171					2	99	MELVDAAFPLLK	iTRAQ8plex@N-term; Oxidation(M)@1; iTRAQ8plex(K)@12		-0.000428396	1970.14	657.72	1970.14	657.72	3	12
171					2	99	VLVTGAAGQIGYALVPMIAR	iTRAQ8plex@N-term; Oxidation(M)@17		-0.00430215	2319.32	774.115	2319.33	774.117	3	15
171					2	99	VLVVANPANTNALILK	iTRAQ8plex@N-term; iTRAQ8plex(K)@16		0.00370893	2257.4	565.358	2257.4	565.357	4	10
171					0.38405	99	IVQGLPIDEFSR	iTRAQ8plex@N-term; Deamidated(Q)@3		0.0610632	1677.99	560.336	1677.92	560.315	3	8
172	13.06	tr|A0A1B6Q6S1|A0A1B6Q6S1_SORBI	Uncharacterized protein OS=Sorghum bicolor OX=4558 GN=SORBI_3003G336000 PE=4 SV=1	4	2	99	LDQLQLLLK	iTRAQ8plex@N-term; iTRAQ8plex(K)@9		-0.00234264	1691.08	564.7	1691.08	564.701	3	9
172					2	99	LVDSALASGK	iTRAQ8plex@N-term; iTRAQ8plex(K)@10		-0.0114069	1567.93	523.65	1567.94	523.654	3	10
172					2	99	TSGEYLVK	iTRAQ8plex@N-term; iTRAQ8plex(K)@8		-0.00230812	1503.87	502.298	1503.88	502.299	3	7
172					1.76955	99	DALLSGK	iTRAQ8plex@N-term; iTRAQ8plex(K)@7		-0.000248133	1310.8	437.941	1310.8	437.941	3	8
173	61.54	tr|C5XYY5|C5XYY5_SORBI	Peroxidase OS=Sorghum bicolor OX=4558 GN=SORBI_3004G105100 PE=3 SV=1	5	2	99	DLVALSGAHTIGAAR	iTRAQ8plex@N-term		-0.000322368	1754.99	586.005	1754.99	586.005	3	20
173					2	99	DLVSQFGLLHSDQELFGAGVVDSVTAR	iTRAQ8plex@N-term		-5.57959e-06	3163.65	1055.56	3163.65	1055.56	3	13
173					2	99	MGNISPLTGSSGEIR	iTRAQ8plex@N-term; Oxidation(M)@1		0.00700835	1837.96	613.66	1837.95	613.658	3	12
173					1.72125	99	DGVNLLSGPTWAVQLGR	iTRAQ8plex@N-term		-0.000605426	2086.15	696.39	2086.15	696.39	3	11
173					0.315155	99	SGMAAAVQQEPR	iTRAQ8plex@N-term		0.0715196	1547.87	516.966	1547.8	516.942	3	16
174	23.48	tr|C5Y7T1|C5Y7T1_SORBI	Uncharacterized protein OS=Sorghum bicolor OX=4558 GN=SORBI_3005G086000 PE=3 SV=1	4	2	99	IGDEIEFFAK	iTRAQ8plex@N-term; iTRAQ8plex(K)@10		-0.00493672	1775.99	593.003	1775.99	593.005	3	12
174					2	99	LIGNQQADQILDAVR	iTRAQ8plex@N-term		0.000655704	1957.09	653.371	1957.09	653.371	3	13
174					2	99	SILPLLDK	iTRAQ8plex@N-term; iTRAQ8plex(K)@8		-0.000538334	1505.96	502.995	1505.96	502.995	3	7
174					2	99	YAVIFDAGSTGSR	iTRAQ8plex@N-term		-0.00475127	1646.85	549.958	1646.86	549.96	3	12
175	29.47	tr|C5X780|C5X780_SORBI	Uncharacterized protein OS=Sorghum bicolor OX=4558 GN=SORBI_3002G007200 PE=4 SV=1	4	2	99	ANALSSYSK	iTRAQ8plex@N-term; iTRAQ8plex(K)@9		-0.00234401	1547.87	774.944	1547.88	774.946	2	11
175					2	99	GDWLIFQYQNGR	iTRAQ8plex@N-term; Deamidated(N)@10		0.000314953	1800.91	601.311	1800.91	601.311	3	14
175					2	99	GSTYAFQLK	iTRAQ8plex@N-term; iTRAQ8plex(K)@9		0.00273341	1621.93	541.651	1621.93	541.65	3	11
175					2	99	GWNPDVDYTAWVK	iTRAQ8plex@N-term; iTRAQ8plex(K)@13		0.000236838	2158.13	720.384	2158.13	720.384	3	12
176	25.58	tr|C5YI64|C5YI64_SORBI	Uncharacterized protein OS=Sorghum bicolor OX=4558 GN=SORBI_3007G198000 PE=4 SV=1	6	2	99	ASTPLDFPATDLAADAAGSGGK	iTRAQ8plex@N-term; iTRAQ8plex(K)@22		0.0278867	2640.41	881.145	2640.39	881.136	3	15
176					2	99	ASTPLDFPATDLAADAAGSGGKIR	iTRAQ8plex@N-term; iTRAQ8plex(K)@22	missed K-I@22	-0.0149511	2909.56	728.396	2909.57	728.4	4	9
176					2	99	LGASIHWTYDASK	iTRAQ8plex@N-term; iTRAQ8plex(K)@13		0.0148659	2056.14	686.386	2056.12	686.381	3	10
176					2	99	LVLAGK	iTRAQ8plex@N-term; iTRAQ8plex(K)@6		-0.000536917	1207.81	604.913	1207.81	604.913	2	10
176					0.283997	98.94	VLAGK	iTRAQ8plex@N-term; iTRAQ8plex(K)@5	cleaved L-V@N-term	-0.00671857	1094.72	548.368	1094.73	548.371	2	8
176					0.00261361	95.04	QADNLSAK	Gln->pyro-Glu@N-term; iTRAQ8plex(K)@8	cleaved F-Q@N-term	-0.00169969	1132.6	567.308	1132.6	567.309	2	8
177	15.41	tr|C5WN27|C5WN27_SORBI	Uncharacterized protein OS=Sorghum bicolor OX=4558 GN=SORBI_3001G116500 PE=4 SV=1	5	2	99	GATIVVSGDGR	iTRAQ8plex@N-term		-0.00637787	1334.74	668.377	1334.75	668.38	2	12
177					2	99	LSGTGSVGATIR	iTRAQ8plex@N-term		-0.00184041	1421.81	711.914	1421.81	711.915	2	11
177					1.61979	99	ATGAFILTASHNPGGPTEDFGIK	iTRAQ8plex@N-term; iTRAQ8plex(K)@23		-0.00542005	2908.55	728.144	2908.55	728.146	4	8
177					1.50864	99	DSQDALAPLVDVALK	iTRAQ8plex@N-term; iTRAQ8plex(K)@15		-0.00472751	2162.24	721.753	2162.24	721.754	3	8
177					1.30103	99	VYIEQYEK	iTRAQ8plex@N-term; iTRAQ8plex(K)@8		-0.00264331	1678.94	560.653	1678.94	560.654	3	8
178	9.632	tr|C5WPH7|C5WPH7_SORBI	Uncharacterized protein OS=Sorghum bicolor OX=4558 GN=SORBI_3001G131100 PE=4 SV=1	4	2	99	DAYEEVDLITK	iTRAQ8plex@N-term; iTRAQ8plex(K)@11		-0.00315637	1903.04	635.353	1903.04	635.354	3	8
178					2	99	DVFVLASK	iTRAQ8plex@N-term; iTRAQ8plex(K)@8		-0.01049	1485.89	496.304	1485.9	496.308	3	7
178					2	99	EIGSASITGGYVYR	iTRAQ8plex@N-term		-0.00435121	1775.93	592.985	1775.94	592.986	3	14
178					2	99	VFLSSQAGK	iTRAQ8plex@N-term; iTRAQ8plex(K)@9		-0.00111134	1543.92	515.646	1543.92	515.647	3	11
179	30.77	tr|C5X3C9|C5X3C9_SORBI	Peroxidase OS=Sorghum bicolor OX=4558 GN=SORBI_3002G392100 PE=3 SV=1	4	2	99	MSFIEVK	iTRAQ8plex@N-term; Oxidation(M)@1; iTRAQ8plex(K)@7		-0.00216685	1476.84	493.289	1476.85	493.29	3	9
179					2	99	MVLENAGIR	iTRAQ8plex@N-term; Oxidation(M)@1		-0.000776523	1321.73	441.585	1321.73	441.585	3	9
179					2	99	NAINVNPGLGAGLIR	iTRAQ8plex@N-term		-0.00866578	1782.03	892.024	1782.04	892.028	2	12
179					2	99	SDAALMASTQTAR	iTRAQ8plex@N-term; Oxidation(M)@6		0.00353945	1641.83	548.285	1641.83	548.284	3	10
180	24.05	tr|C5WV02|C5WV02_SORBI	Uncharacterized protein OS=Sorghum bicolor OX=4558 GN=SORBI_3001G033300 PE=4 SV=1	4	2	99	AGIVPVSYR	iTRAQ8plex@N-term		-0.00142066	1264.74	422.588	1264.74	422.589	3	10
180					2	99	NWGQNWQSNAILVGQALSFR	iTRAQ8plex@N-term		-0.00404378	2592.35	865.123	2592.35	865.124	3	20
180					2	99	NWQFGQTFEGK	iTRAQ8plex@N-term; iTRAQ8plex(K)@11		0.00195653	1949.03	650.683	1949.03	650.682	3	11
180					2	99	TSTSWNAAPR	iTRAQ8plex@N-term		0.00182919	1393.73	697.871	1393.73	697.87	2	10
181	21.54	tr|A0A1Z5RDF6|A0A1Z5RDF6_SORBI	Uncharacterized protein OS=Sorghum bicolor OX=4558 GN=SORBI_3006G119700 PE=4 SV=1	4	2	99	DLAIQPTSIVK	iTRAQ8plex@N-term; iTRAQ8plex(K)@11		0.00375708	1792.1	449.031	1792.09	449.03	4	7
181					2	99	LLVFTSDDSK	iTRAQ8plex@N-term; iTRAQ8plex(K)@10		-0.00290585	1731.98	578.335	1731.99	578.336	3	10
181					2	99	VFTAADLMK	iTRAQ8plex@N-term; Oxidation(M)@8; iTRAQ8plex(K)@9		-0.0205378	1618.9	540.641	1618.92	540.648	3	7
181					2	99	VTFYNQEDSVTNQLR	iTRAQ8plex@N-term		0.00847013	2117.08	706.7	2117.07	706.697	3	12
182	23.73	tr|C5YV65|C5YV65_SORBI	Lactoylglutathione lyase OS=Sorghum bicolor OX=4558 GN=SORBI_3009G085200 PE=3 SV=1	5	2	99	AINFYEK	iTRAQ8plex@N-term; iTRAQ8plex(K)@7		-0.000198291	1491.85	498.292	1491.85	498.292	3	7
182					2	99	LLHVVYR	iTRAQ8plex@N-term		-0.00413112	1202.74	401.921	1202.74	401.922	3	8
182					2	99	TVFVDNIDFLKELEE	iTRAQ8plex@N-term; iTRAQ8plex(K)@11	missed K-E@11	-0.00868905	2418.31	807.109	2418.31	807.112	3	10
182					1.63827	99	ITREPGPLPGINTK	iTRAQ8plex@N-term; iTRAQ8plex(K)@14	missed R-E@3	0.000442219	2100.25	526.07	2100.25	526.07	4	7
182					0.0931265	99	EPGPLPGINTK	iTRAQ8plex@N-term; iTRAQ8plex(K)@11		-0.00663131	1730.01	577.678	1730.02	577.68	3	8
183	14.92	tr|A0A1B6Q7Y0|A0A1B6Q7Y0_SORBI	Uncharacterized protein OS=Sorghum bicolor OX=4558 GN=SORBI_3003G410500 PE=3 SV=1	4	2	99	GVTSNPTIFQK	iTRAQ8plex@N-term; iTRAQ8plex(K)@11		-0.00879418	1799.03	600.684	1799.04	600.687	3	9
183					2	99	IGTPEALALR	iTRAQ8plex@N-term		-0.000116128	1343.81	448.943	1343.81	448.943	3	7
183					2	99	LANQLYQK	iTRAQ8plex@N-term; iTRAQ8plex(K)@8		-0.0068355	1584.94	529.32	1584.94	529.322	3	8
183					2	99	VTSVASFFVSR	iTRAQ8plex@N-term		0.000508651	1502.84	501.954	1502.84	501.954	3	9
184	57.81	tr|C6JSB7|C6JSB7_SORBI	Peroxidase OS=Sorghum bicolor OX=4558 GN=Sb0246s002010 PE=3 SV=1	5	2	99	MGDITPLTGSAGEIR	iTRAQ8plex@N-term; Oxidation(M)@1		-0.00813099	1836.95	460.244	1836.96	460.246	4	11
184					2	99	MGDITPLTGSAGEIRK	iTRAQ8plex@N-term; iTRAQ8plex(K)@16	missed R-K@15	0.00423941	2253.27	564.324	2253.26	564.323	4	12
184					1.95861	99	SAVENVCPGVVSCADILAIAAR	iTRAQ8plex@N-term; Carbamidomethyl(C)@7; Carbamidomethyl(C)@13		0.0142999	2575.35	859.459	2575.34	859.454	3	10
184					1.92082	99	VGASIVR	iTRAQ8plex@N-term		0.0011921	1004.63	503.322	1004.63	503.322	2	11
184					0.404504	99	GFEVIDAAKS	iTRAQ8plex@N-term; iTRAQ8plex(K)@9	cleaved S-A@C-term; missed K-S@9	-0.0016969	1643.93	548.985	1643.93	548.985	3	8
185	12.94	tr|C5Z1X3|C5Z1X3_SORBI	Uncharacterized protein OS=Sorghum bicolor OX=4558 GN=SORBI_3010G268400 PE=3 SV=1	5	2	99	FPVTQPVIGVASGR	iTRAQ8plex@N-term		-0.00752021	1730.99	578.004	1731	578.007	3	17
185					2	99	INFGDSGSSGQGETPFTGR	iTRAQ8plex@N-term		0.0017985	2217.06	740.028	2217.06	740.027	3	14
185					2	99	SVLGWEK	iTRAQ8plex@N-term; iTRAQ8plex(K)@7		-0.00862179	1425.84	713.925	1425.84	713.929	2	9
185					1.92082	99	NDLGVNFNIIGQNFMTGLK	iTRAQ8plex@N-term; Oxidation(M)@15; iTRAQ8plex(K)@19		-0.00687439	2718.46	907.159	2718.46	907.161	3	12
186	35.61	tr|C5XRX3|C5XRX3_SORBI	Uncharacterized protein OS=Sorghum bicolor OX=4558 GN=SORBI_3004G294500 PE=3 SV=1	4	2	99	TVVATNVIPAGWSPGATYR	iTRAQ8plex@N-term		0.00580507	2263.23	566.815	2263.23	566.814	4	11
186					2	99	VDGGSNANYLAVLIEYESGDGELR	iTRAQ8plex@N-term; Deamidated(N)@6		0.0214915	2845.41	949.479	2845.39	949.471	3	13
186					2	99	YNSGAALQAPFSVR	iTRAQ8plex@N-term; Deamidated(N)@2		0.00778866	1784.94	595.989	1784.94	595.986	3	11
186					1.69897	99	GGAAWAPMQR	iTRAQ8plex@N-term; Oxidation(M)@8		0.00193247	1363.7	455.574	1363.7	455.573	3	10
187	15.43	tr|A0A1B6QQP5|A0A1B6QQP5_SORBI	Uncharacterized protein OS=Sorghum bicolor OX=4558 GN=SORBI_3001G515500 PE=4 SV=1	5	2	99	FGVTESTLLSLNK	iTRAQ8plex@N-term; iTRAQ8plex(K)@13		0.0028193	2016.17	673.065	2016.17	673.065	3	11
187					2	99	FGVTESTLLSLNKITDPK	iTRAQ8plex@N-term; iTRAQ8plex(K)@13; iTRAQ8plex(K)@18	missed K-I@13	0.0231791	2874.71	719.684	2874.68	719.678	4	9
187					2	99	GDDPPGIAAK	iTRAQ8plex@N-term; iTRAQ8plex(K)@10		-0.000469842	1547.88	774.946	1547.88	774.946	2	10
187					2	99	TTVRVPFR	iTRAQ8plex@N-term	missed R-V@4	-0.00230867	1278.77	427.264	1278.77	427.264	3	9
187					0.0168249	99	DGLDHIAR	iTRAQ8plex@N-term	cleaved L-D@N-term	0.00473468	1199.66	400.894	1199.66	400.893	3	9
188	26.8	tr|C5YB22|C5YB22_SORBI	Peroxidase OS=Sorghum bicolor OX=4558 GN=SORBI_3006G277500 PE=3 SV=1	4	2	99	DAVVASGGPFFDVPLGR	iTRAQ8plex@N-term		-0.00286036	2007.07	670.031	2007.07	670.032	3	18
188					2	99	DIGIAAGLIR	iTRAQ8plex@N-term		-0.005057	1301.79	651.903	1301.8	651.906	2	9
188					2	99	FALNQAAFFEQFAR	iTRAQ8plex@N-term; Deamidated(Q)@5		0.0158672	1964.03	655.683	1964.01	655.677	3	13
188					1.55284	99	MSQMDVLTGTAGEIR	iTRAQ8plex@N-term		-0.012663	1911.96	638.326	1911.97	638.331	3	8
189	13.11	tr|C5X5H5|C5X5H5_SORBI	Uncharacterized protein OS=Sorghum bicolor OX=4558 GN=SORBI_3002G268200 PE=4 SV=2	4	2	99	AAGASLAILVAK	iTRAQ8plex@N-term; iTRAQ8plex(K)@12		-0.00627132	1692.07	565.03	1692.08	565.033	3	8
189					2	99	ATPPPLPVLPIPSAPQLK	iTRAQ8plex@N-term; iTRAQ8plex(K)@18		0.0068945	2443.51	815.51	2443.5	815.508	3	12
189					2	99	LPSAVVAGTTVR	iTRAQ8plex@N-term		-0.011048	1473.87	492.298	1473.88	492.301	3	10
189					2	99	SINIFSDDGPDVR	iTRAQ8plex@N-term		-0.00655942	1737.88	580.3	1737.88	580.302	3	8
190	18.59	tr|A0A194YU12|A0A194YU12_SORBI	Uncharacterized protein OS=Sorghum bicolor OX=4558 GN=SORBI_3004G341200 PE=3 SV=1	4	2	99	FAASFGAK	iTRAQ8plex@N-term; iTRAQ8plex(K)@8		-0.00686669	1405.81	469.611	1405.82	469.613	3	10
190					2	99	LNLQAAGVEVDQIGAIK	iTRAQ8plex@N-term; iTRAQ8plex(K)@17		-0.00782354	2346.37	783.129	2346.37	783.132	3	16
190					2	99	LVVDAETDR	iTRAQ8plex@N-term		0.000590457	1320.72	661.367	1320.72	661.367	2	9
190					2	99	TVVASNLEGR	iTRAQ8plex@N-term		-0.00453619	1348.76	450.593	1348.76	450.595	3	9
191	26.45	tr|A0A1Z5R476|A0A1Z5R476_SORBI	Uncharacterized protein OS=Sorghum bicolor OX=4558 GN=SORBI_3009G183400 PE=3 SV=1	16	2	99	GSGIGVVLGTLNEDLQR	iTRAQ8plex@N-term		-0.00834611	2031.12	678.047	2031.13	678.049	3	19
191				4	2	99	LASDPSYAASWVATNVQPFAGAVQFR	iTRAQ8plex@N-term		-0.00716191	3056.56	1019.86	3056.57	1019.86	3	23
191					2	99	LFHPDTSVLNALR	iTRAQ8plex@N-term		-0.00201446	1786	596.341	1786	596.342	3	11
191					2	99	YINAGNEVIPGDAAAQVLPAMQNLESALR	iTRAQ8plex@N-term; Oxidation(M)@21		0.00133235	3344.74	1115.92	3344.73	1115.92	3	15
192	22.62	tr|C5YHR8|C5YHR8_SORBI	Peroxidase OS=Sorghum bicolor OX=4558 GN=SORBI_3007G192300 PE=3 SV=1	6	2	99	DVVYLADGPYWR	iTRAQ8plex@N-term		0.00109978	1756.91	879.462	1756.91	879.462	2	15
192					2	99	LDALASR	iTRAQ8plex@N-term		-0.00564576	1048.61	525.314	1048.62	525.316	2	12
192					2	99	LYSYGGTSSR	iTRAQ8plex@N-term		0.00118436	1393.72	465.579	1393.71	465.579	3	10
192					2	99	TDPTFNPDYAGQLK	iTRAQ8plex@N-term; iTRAQ8plex(K)@14		0.00321632	2174.15	725.724	2174.15	725.723	3	12
192					0.0675262	99	ALSPDYYK	iTRAQ8plex@N-term; iTRAQ8plex(K)@8	cleaved A-A@N-term	0.0107513	1563.89	522.303	1563.88	522.299	3	8
192					0.00174067	99	FVAAMIK	iTRAQ8plex@N-term; Oxidation(M)@5; iTRAQ8plex(K)@7	cleaved A-F@N-term	0.000422103	1402.85	468.623	1402.85	468.623	3	7
193	22.55	tr|C5X747|C5X747_SORBI	Peroxidase OS=Sorghum bicolor OX=4558 GN=SORBI_3002G003500 PE=3 SV=3	4	2	99	GLLSTDAALLLDATTSAYVAR	iTRAQ8plex@N-term		0.00260968	2425.34	809.454	2425.34	809.453	3	22
193					2	99	GPFIPLPTGR	iTRAQ8plex@N-term		-0.00471211	1357.8	453.606	1357.8	453.608	3	9
193					2	99	GYEVVDAIK	iTRAQ8plex@N-term; iTRAQ8plex(K)@9		-0.00531856	1600.92	534.648	1600.93	534.65	3	12
193					2	99	SPDVAGAVLR	iTRAQ8plex@N-term		-0.000718001	1287.74	430.255	1287.75	430.256	3	11
194	15.85	tr|C5Y8K8|C5Y8K8_SORBI	Uncharacterized protein OS=Sorghum bicolor OX=4558 GN=SORBI_3005G228900 PE=3 SV=1	4	2	99	AEAAQVGVGVEEAK	iTRAQ8plex@N-term; iTRAQ8plex(K)@14		-0.00144712	1965.1	656.04	1965.1	656.04	3	12
194					2	99	LAQALQLESLPDVR	iTRAQ8plex@N-term		-0.0027104	1856.06	619.696	1856.07	619.696	3	14
194					2	99	NFGIFNTDFTPK	iTRAQ8plex@N-term; iTRAQ8plex(K)@12		-0.00291295	2008.09	670.369	2008.09	670.37	3	11
194					2	99	VTTPHYLGILAPSDGIPSNAR	iTRAQ8plex@N-term		0.00344043	2482.35	828.458	2482.35	828.457	3	11
195	28.02	tr|C5WXN2|C5WXN2_SORBI	Carboxypeptidase OS=Sorghum bicolor OX=4558 GN=SORBI_3001G348800 PE=3 SV=1	4	2	99	ASVTAGTPDGSELWGYVEVRPK	iTRAQ8plex@N-term; iTRAQ8plex(K)@22	cleaved A-A@N-term	8.84249e-05	2926.57	732.649	2926.56	732.648	4	12
195					2	99	EQIVAGQWAASHK	iTRAQ8plex@N-term; iTRAQ8plex(K)@13		-0.00222601	2032.13	678.384	2032.13	678.384	3	11
195					2	99	SFLNLPR	iTRAQ8plex@N-term		-0.00434396	1149.68	575.846	1149.68	575.848	2	10
195					2	99	SWVSLLDFIDDK	iTRAQ8plex@N-term; iTRAQ8plex(K)@12		-0.00417259	2045.13	682.716	2045.13	682.717	3	13
196	21.84	tr|C5Y9W4|C5Y9W4_SORBI	Uncharacterized protein OS=Sorghum bicolor OX=4558 GN=SORBI_3006G108400 PE=3 SV=1	4	2	99	AAQDIALAELAPTHPIR	iTRAQ8plex@N-term		-0.00522928	2090.17	523.551	2090.18	523.552	4	13
196					2	99	NLLSVAYK	iTRAQ8plex@N-term; iTRAQ8plex(K)@8		-0.0089141	1514.92	505.98	1514.93	505.983	3	9
196					2	99	TVDSEELTVEER	iTRAQ8plex@N-term		0.0154787	1709.88	570.967	1709.86	570.961	3	12
196					2	99	YLAEFK	iTRAQ8plex@N-term; iTRAQ8plex(K)@6		-0.00860944	1377.8	460.275	1377.81	460.278	3	8
197	42.48	tr|A0A1Z5RHM3|A0A1Z5RHM3_SORBI	Uncharacterized protein OS=Sorghum bicolor OX=4558 GN=SORBI_3005G098700 PE=4 SV=1	5	2	99	GDDLSGHSLR	iTRAQ8plex@N-term		0.00297486	1359.71	454.243	1359.7	454.242	3	12
197					2	99	NYGGVVVWDR	iTRAQ8plex@N-term		-0.000587795	1467.78	734.896	1467.78	734.896	2	13
197					2	99	TGYSGVVK	iTRAQ8plex@N-term; iTRAQ8plex(K)@8		0.0011568	1417.84	473.621	1417.84	473.62	3	10
197					2	99	YLYYLLLPEKAR	iTRAQ8plex@N-term; iTRAQ8plex(K)@10	missed K-A@10	-0.00911107	2149.27	717.43	2149.28	717.433	3	11
197					0.02365	98.8	ADVADHLWNAHLGGR	iTRAQ8plex@N-term	cleaved A-A@N-term	0.00380084	1935.01	484.759	1935	484.758	4	9
198	13.54	tr|C5XPK9|C5XPK9_SORBI	Uncharacterized protein OS=Sorghum bicolor OX=4558 GN=SORBI_3003G205600 PE=4 SV=1	4	2	99	DAYVALQAWK	iTRAQ8plex@N-term; iTRAQ8plex(K)@10		-0.00831246	1772	591.674	1772.01	591.677	3	7
198					2	99	LADLAVLHLNSNR	iTRAQ8plex@N-term; Deamidated(N)@10		-0.00330612	1739.98	581.001	1739.98	581.002	3	13
198					2	99	LMGAIPDELASLR	iTRAQ8plex@N-term; Oxidation(M)@2		-0.000314617	1704.94	569.32	1704.94	569.32	3	10
198					2	99	SIQQLDLGHNR	iTRAQ8plex@N-term		0.00140478	1583.87	528.964	1583.87	528.964	3	12
199	31.91	tr|C5Z471|C5Z471_SORBI	Peroxidase OS=Sorghum bicolor OX=4558 GN=SORBI_3010G161800 PE=3 SV=1	4	2	99	AGMASAVAAEK	iTRAQ8plex@N-term; iTRAQ8plex(K)@11		-0.00998096	1612.9	538.639	1612.91	538.643	3	9
199					2	99	DMTALSGAHTVGQAR	iTRAQ8plex@N-term		0.000994234	1817.94	606.986	1817.94	606.986	3	13
199					2	99	GYEVIDAIK	iTRAQ8plex@N-term; iTRAQ8plex(K)@9		-0.00343343	1614.94	539.321	1614.94	539.322	3	10
199					2	99	MGAISPLTGTQGEVR	iTRAQ8plex@N-term; Oxidation(M)@1		0.00266803	1835.97	612.999	1835.97	612.998	3	11
200	28.26	tr|C5X502|C5X502_SORBI	Dirigent protein OS=Sorghum bicolor OX=4558 GN=SORBI_3002G119900 PE=3 SV=1	4	2	99	EMAVVGGTGAFR	iTRAQ8plex@N-term; Oxidation(M)@2		-5.70808e-05	1513.79	757.9	1513.79	757.901	2	11
200					2	99	FYWHDVMSGPSPTVAR	iTRAQ8plex@N-term; Oxidation(M)@7		0.000832903	2169.06	724.028	2169.06	724.028	3	12
200					2	99	TGDATVEYNVYLR	iTRAQ8plex@N-term		0.00137838	1803.93	902.973	1803.93	902.973	2	12
200					2	99	TYSFDAK	iTRAQ8plex@N-term; iTRAQ8plex(K)@7		-0.00359822	1438.79	480.603	1438.79	480.605	3	9
201	21.95	tr|A0A1Z5S8P9|A0A1Z5S8P9_SORBI	Cysteine proteinase inhibitor OS=Sorghum bicolor OX=4558 GN=SORBI_3001G324700 PE=3 SV=1	4	2	99	ELMSFASAN	iTRAQ8plex@N-term; Oxidation(M)@3		-0.00225444	1288.63	645.32	1288.63	645.321	2	9
201					2	99	FGEVTSGEQQVVSGMNYR	iTRAQ8plex@N-term		-0.0131094	2291.1	764.708	2291.12	764.713	3	16
201					2	99	GPLAGGWSPIR	iTRAQ8plex@N-term		-0.00733167	1413.8	472.273	1413.8	472.275	3	8
201					2	99	VANDGLR	iTRAQ8plex@N-term		-0.00107591	1047.6	524.806	1047.6	524.806	2	12
202	18.33	tr|C5X5L7|C5X5L7_SORBI	Alpha-galactosidase OS=Sorghum bicolor OX=4558 GN=SORBI_3002G417800 PE=3 SV=1	4	2	99	EVWAGPLSGNR	iTRAQ8plex@N-term		-0.00170105	1488.8	497.273	1488.8	497.274	3	12
202					2	99	LGIYSDAGK	iTRAQ8plex@N-term; iTRAQ8plex(K)@9		-0.0021469	1530.88	511.302	1530.89	511.303	3	12
202					2	99	LPAVGLDGSAAYSVR	iTRAQ8plex@N-term		-0.0132848	1778.97	593.997	1778.98	594.002	3	9
202					1.82391	99	ALADYVHGK	iTRAQ8plex@N-term; iTRAQ8plex(K)@9		0.00305894	1580.92	527.98	1580.91	527.978	3	8
203	12.22	tr|C5XRC3|C5XRC3_SORBI	Uncharacterized protein OS=Sorghum bicolor OX=4558 GN=SORBI_3003G374100 PE=3 SV=1	4	2	99	LIISTSIHYPR	iTRAQ8plex@N-term		-0.0143381	1602.93	535.316	1602.94	535.321	3	8
203					2	99	NVVFNTAK	iTRAQ8plex@N-term; iTRAQ8plex(K)@8		-0.00112262	1499.89	500.971	1499.89	500.971	3	9
203					1.63827	99	IGLEGEYYSLFKPDQR	iTRAQ8plex@N-term; iTRAQ8plex(K)@12		-0.00411689	2522.36	631.597	2522.36	631.598	4	8
203					1.21467	99	GLVWLNGNAIGR	iTRAQ8plex@N-term; Deamidated(N)@6		-0.00710023	1573.88	787.948	1573.89	787.951	2	8
204	31.25	tr|C5Z8S3|C5Z8S3_SORBI	Peroxidase OS=Sorghum bicolor OX=4558 GN=SORBI_3010G245400 PE=3 SV=1	5	2	99	ESVYQSGGPYYEVELGR	iTRAQ8plex@N-term		-0.00341439	2236.09	746.371	2236.1	746.372	3	14
204					2	99	GLLGSDQVLYSDTR	iTRAQ8plex@N-term		0.00554609	1826.97	609.999	1826.97	609.997	3	17
204					2	99	IGSDATMDPGFASQLK	iTRAQ8plex@N-term; Oxidation(M)@7; iTRAQ8plex(K)@16		0.00176703	2261.18	754.735	2261.18	754.735	3	11
204					1.1549	99	GTVNYYASNQGAFFADFVAAMTK	iTRAQ8plex@N-term; Oxidation(M)@21; iTRAQ8plex(K)@23		0.004143	3096.55	775.145	3096.55	775.144	4	10
204					0.262013	98.21	QSMAQSPISAPAALR	Gln->pyro-Glu@N-term; Oxidation(M)@3		0.00402396	1525.76	763.887	1525.76	763.885	2	9
205	23.31	tr|C5X039|C5X039_SORBI	Peroxidase OS=Sorghum bicolor OX=4558 GN=SORBI_3001G080200 PE=3 SV=1	4	2	99	DVIALAGGPSYAVELGR	iTRAQ8plex@N-term		-0.00212726	1991.1	664.706	1991.1	664.707	3	19
205					2	99	GLLTSDQVLYSDAR	iTRAQ8plex@N-term		-0.00949319	1840.97	921.494	1840.98	921.499	2	9
205					2	99	KVQAQPVAVGATIR	iTRAQ8plex@N-term; iTRAQ8plex(K)@1	missed K-V@1	-0.0043017	2045.25	512.321	2045.26	512.322	4	8
205					1.49485	99	VQAQPVAVGATIR	iTRAQ8plex@N-term		-0.00909802	1612.95	538.657	1612.96	538.66	3	10
206	19.96	tr|A0A1B6Q6G6|A0A1B6Q6G6_SORBI	Uncharacterized protein OS=Sorghum bicolor OX=4558 GN=SORBI_3003G314800 PE=3 SV=1	7	2	99	AVDGIFGFGQHQLSVVSQLNSLGVSPK	iTRAQ8plex@N-term; iTRAQ8plex(K)@27		0.00312995	3391.87	848.976	3391.87	848.975	4	15
206					2	99	IFVYDLANMR	iTRAQ8plex@N-term; Oxidation(M)@9		-0.00041197	1560.83	521.283	1560.83	521.283	3	10
206					2	99	NQGQEITILGDLVLK	iTRAQ8plex@N-term; iTRAQ8plex(K)@15		-0.00692465	2248.32	750.447	2248.33	750.449	3	16
206					1.49485	99	NQGQEITILGDLVLKDK	iTRAQ8plex@N-term; iTRAQ8plex(K)@15; iTRAQ8plex(K)@17	missed K-D@15	0.0163659	2795.67	699.924	2795.65	699.92	4	9
206					0.133122	97.92	LGNPAK	iTRAQ8plex@N-term; iTRAQ8plex(K)@6		-0.00764009	1206.75	604.381	1206.75	604.385	2	8
206					0.031517	99	GGVAGVVDFPVEGSANPYMVGLYFTR	iTRAQ8plex@N-term; Oxidation(M)@19	cleaved L-G@N-term	-0.00882324	3021.51	1008.18	3021.52	1008.18	3	11
206					0.00392635	99	IAAAVSPSVR	iTRAQ8plex@N-term	cleaved A-I@N-term	-0.0120311	1273.75	425.592	1273.77	425.596	3	9
207	39.85	tr|C5XMZ5|C5XMZ5_SORBI	Uncharacterized protein OS=Sorghum bicolor OX=4558 GN=SORBI_3003G184900 PE=4 SV=1	4	2	99	LYQLSPPENYTLSQSLAR	iTRAQ8plex@N-term		-0.0201061	2383.25	795.424	2383.27	795.43	3	15
207					2	99	VIGSDWMDTVTDAEHVPPSVFLGPEFLR	iTRAQ8plex@N-term; Oxidation(M)@7		0.0121492	3433.73	859.44	3433.72	859.437	4	14
207					2	99	VSSFYVPDLQSQTPFSESR	iTRAQ8plex@N-term		0.0072999	2477.25	826.756	2477.24	826.753	3	13
207					1.23657	98.69	DVPTFEDYTRPLLDALR	iTRAQ8plex@N-term		0.00474447	2324.24	775.753	2324.23	775.751	3	8
208	12.82	P13645	SWISS-PROT:P13645 Tax_Id=9606 Gene_Symbol=KRT10 Keratin, type I cytoskeletal 10	4	2	99	LASYLDK	iTRAQ8plex@N-term; iTRAQ8plex(K)@7		-0.00320237	1416.84	473.288	1416.84	473.289	3	7
208					2	99	NVQALEIELQSQLALK	iTRAQ8plex@N-term; iTRAQ8plex(K)@16		-0.00939747	2404.41	802.476	2404.42	802.479	3	14
208					2	99	VLDELTLTK	iTRAQ8plex@N-term; iTRAQ8plex(K)@9		-0.0116009	1638.99	547.337	1639	547.341	3	10
208					1.5376	99	GSLGGGFSSGGFSGGSFSR	iTRAQ8plex@N-term		0.00713169	2010.98	671.333	2010.97	671.331	3	12
209	44.4	tr|A0A1Z5RDM9|A0A1Z5RDM9_SORBI	Uncharacterized protein OS=Sorghum bicolor OX=4558 GN=SORBI_3006G132100 PE=4 SV=1	5	2	99	SAFVSAADAFPAFAHGGTEAEGKR	iTRAQ8plex@N-term; iTRAQ8plex(K)@23	missed K-R@23	-0.000954082	3001.55	751.395	3001.55	751.395	4	14
209					2	99	VAQDPVVSFK	iTRAQ8plex@N-term; iTRAQ8plex(K)@10		-0.00391028	1696.99	566.672	1697	566.673	3	10
209					2	99	VMPTQGFGATIR	iTRAQ8plex@N-term; Oxidation(M)@2		-0.00152373	1596.86	533.293	1596.86	533.294	3	15
209					1.40894	99	TALWLWMTNAHK	iTRAQ8plex@N-term; Oxidation(M)@7; iTRAQ8plex(K)@12		-0.000336479	2095.15	524.795	2095.15	524.795	4	9
209					0.29073	99	LGSGGAGASVSSVVTEAFFDGIK	iTRAQ8plex@N-term; iTRAQ8plex(K)@23	cleaved G-L@N-term	-0.000456534	2763.49	922.171	2763.49	922.171	3	23
210	26.7	tr|A0A1Z5RIA3|A0A1Z5RIA3_SORBI	Uncharacterized protein OS=Sorghum bicolor OX=4558 GN=SORBI_3005G126100 PE=4 SV=1	4	2	99	LEGLELQK	iTRAQ8plex@N-term; iTRAQ8plex(K)@8		-0.00662911	1536.93	513.316	1536.93	513.318	3	8
210					2	99	NALSGAIPSSLGNIK	iTRAQ8plex@N-term; iTRAQ8plex(K)@15		-0.00687165	2049.2	684.073	2049.2	684.075	3	9
210					2	99	VDLGNAGLSGYLVPDLGGLK	iTRAQ8plex@N-term; iTRAQ8plex(K)@20		-0.00762782	2565.46	856.159	2565.46	856.162	3	13
210					1.61979	99	VTAIIQDK	iTRAQ8plex@N-term; iTRAQ8plex(K)@8		-0.00315982	1494.92	499.314	1494.92	499.315	3	7
211	28.74	tr|C5Y2R8|C5Y2R8_SORBI	Uncharacterized protein OS=Sorghum bicolor OX=4558 GN=SORBI_3005G126200 PE=4 SV=1	6	2	99	LQENSLSGAIPASLGNIK	iTRAQ8plex@N-term; iTRAQ8plex(K)@18		-0.00115013	2419.39	605.854	2419.39	605.855	4	15
211					2	99	NNLDGTETSSGLR	iTRAQ8plex@N-term		0.000685479	1666.84	556.622	1666.84	556.622	3	14
211					2	99	VTAIIQDALKTA	iTRAQ8plex@N-term; iTRAQ8plex(K)@10	missed K-T@10	-0.00987249	1851.12	618.047	1851.13	618.05	3	16
211					1.22915	99	SLSGAIPASLGNIK	iTRAQ8plex@N-term; iTRAQ8plex(K)@14	cleaved N-S@N-term	-0.0138637	1935.15	646.057	1935.16	646.061	3	9
211					0.335358	99	NTEGDILYK	iTRAQ8plex@N-term; iTRAQ8plex(K)@9	cleaved C-N@N-term	-0.00708628	1659.92	554.315	1659.93	554.317	3	11
211					0.0319843	99	VTAIIQDALK	iTRAQ8plex@N-term; No iTRAQ8plex(K)@10		-0.0106145	1374.83	688.421	1374.84	688.427	2	14
212	18.73	tr|A0A194YM75|A0A194YM75_SORBI	Uncharacterized protein OS=Sorghum bicolor OX=4558 GN=SORBI_3004G011700 PE=3 SV=1	5	2	99	DAGVIAGLNVAR	iTRAQ8plex@N-term		-0.000677147	1458.85	487.289	1458.85	487.289	3	9
212					2	99	VEIESLFDGTDFSEPLTR	iTRAQ8plex@N-term		-0.0121063	2358.18	787.067	2358.19	787.071	3	19
212					0.9914	97.34	FDLSGIPPAPR	iTRAQ8plex@N-term		-3.4997e-05	1472.83	491.95	1472.83	491.95	3	7
212					0.943095	96.64	LSQEEIDR	iTRAQ8plex@N-term		-0.000632997	1292.69	647.351	1292.69	647.351	2	8
212					0.860121	99	VFSPEEISAMILGK	iTRAQ8plex@N-term; Oxidation(M)@10; iTRAQ8plex(K)@14		-0.0180618	2144.18	715.735	2144.2	715.741	3	9
213	29.65	tr|C5WXF2|C5WXF2_SORBI	Uncharacterized protein OS=Sorghum bicolor OX=4558 GN=SORBI_3001G210300 PE=4 SV=1	4	2	99	KVVALSTGWYNGGSR	iTRAQ8plex@N-term; iTRAQ8plex(K)@1; Deamidated(N)@11	missed K-V@1	-0.000723616	2203.22	551.812	2203.22	551.813	4	9
213					2	99	NNIVDGSPAVWDALGLNTDDGQAQITWSDE	iTRAQ8plex@N-term		-0.0123235	3504.65	877.169	3504.66	877.172	4	10
213					2	99	VVALSTGWYNGGSR	iTRAQ8plex@N-term; Deamidated(N)@10		0.000569811	1770.92	591.314	1770.92	591.314	3	16
213					1.29243	99	ATSNGNTVR	iTRAQ8plex@N-term; Deamidated(N)@4		-0.000879049	1223.64	612.827	1223.64	612.828	2	14
214	16.34	tr|A0A1B6PQY9|A0A1B6PQY9_SORBI	Uncharacterized protein OS=Sorghum bicolor OX=4558 GN=SORBI_3005G082600 PE=4 SV=1	4	2	99	FEEEMAGYIK	iTRAQ8plex@N-term; Oxidation(M)@5; iTRAQ8plex(K)@10		0.0120997	1839.97	614.329	1839.95	614.325	3	11
214					2	99	FFHLYER	iTRAQ8plex@N-term		-0.00110036	1314.7	439.241	1314.7	439.242	3	7
214					1.61979	99	VEGFNVGR	iTRAQ8plex@N-term		-0.00784995	1180.64	591.329	1180.65	591.333	2	8
214					1.55284	99	SETDLGAALK	iTRAQ8plex@N-term; iTRAQ8plex(K)@10		0.0130764	1611.94	538.321	1611.93	538.317	3	11
215	23.08	tr|C5YZJ2|C5YZJ2_SORBI	Peroxidase OS=Sorghum bicolor OX=4558 GN=SORBI_3009G033400 PE=3 SV=1	4	2	99	MGSIEVLTGPPGEVR	iTRAQ8plex@N-term; Oxidation(M)@1		-0.00363562	1860.99	621.337	1860.99	621.338	3	14
215					2	99	TSQPNFPSLR	iTRAQ8plex@N-term		0.00590881	1449.79	484.272	1449.79	484.27	3	10
215					2	99	VVDLDFR	iTRAQ8plex@N-term		-0.0081652	1166.65	584.333	1166.66	584.337	2	9
215					1.19382	98.21	GFSVINR	iTRAQ8plex@N-term		-0.00231912	1095.63	548.823	1095.63	548.824	2	10
216	36.73	tr|C5YVJ7|C5YVJ7_SORBI	Uncharacterized protein OS=Sorghum bicolor OX=4558 GN=SORBI_3009G232100 PE=4 SV=1	13	2	99	GGQYTTFIR	iTRAQ8plex@N-term		0.00450023	1345.73	673.874	1345.73	673.872	2	15
216					2	99	LSQQEQVSLVQFHVLPQFYSLDSFETASNPVR	iTRAQ8plex@N-term		-0.00892224	3997.04	1000.27	3997.05	1000.27	4	18
216					0.876148	99	VQFHVLPQFYSLDSFETASNPVR	iTRAQ8plex@N-term	cleaved L-V@N-term	0.0083831	2984.54	747.143	2984.53	747.141	4	14
216					0.634512	99	LSQQEQVSLVQFH	iTRAQ8plex@N-term	cleaved H-V@C-term	-0.00828946	1845.98	616.334	1845.99	616.337	3	9
216					0.568636	99	LSQQEQVSLVQFHVLPQFY	iTRAQ8plex@N-term	cleaved Y-S@C-term	-0.000331779	2593.38	865.469	2593.38	865.469	3	18
216					0.348722	99	SFGSGYTVFAPTDNAFASLKPGTLNK	iTRAQ8plex@N-term; iTRAQ8plex(K)@20; iTRAQ8plex(K)@26	cleaved N-S@N-term	-0.0134963	3601.94	721.396	3601.95	721.398	5	11
216					0.204815	99	LSQQEQVSLVQFHVLPQF	iTRAQ8plex@N-term	cleaved F-Y@C-term	0.00101733	2430.32	811.115	2430.32	811.114	3	13
216					0.143876	99	ATQPLAVYSVD	iTRAQ8plex@N-term	cleaved D-T@C-term	0.00126351	1466.79	734.404	1466.79	734.403	2	8
216					0.0925887	99	SLDSFETASNPVR	iTRAQ8plex@N-term	cleaved Y-S@N-term	-0.000763523	1725.88	576.302	1725.88	576.302	3	14
216					0.0366845	99	DSFETASNPVR	iTRAQ8plex@N-term	cleaved L-D@N-term	0.00129065	1525.77	763.892	1525.77	763.891	2	10
216					0.0366845	99	ETASNPVR	iTRAQ8plex@N-term	cleaved F-E@N-term	0.00438456	1176.65	589.33	1176.64	589.328	2	11
216					0.0305841	99	ATQPLAVYSVDTVLLPN	iTRAQ8plex@N-term	cleaved N-D@C-term	-0.00343985	2104.17	1053.09	2104.17	1053.09	2	14
216					0.000869447	99	SFETASNPVR	iTRAQ8plex@N-term	cleaved D-S@N-term	0.000489438	1410.74	706.378	1410.74	706.378	2	13
217	25.19	tr|A0A1B6QJE0|A0A1B6QJE0_SORBI	Uncharacterized protein OS=Sorghum bicolor OX=4558 GN=SORBI_3001G168600 PE=3 SV=1	4	2	99	ISFGFEASK	iTRAQ8plex@N-term; iTRAQ8plex(K)@9		0.000790974	1592.9	531.975	1592.9	531.975	3	7
217					2	99	SFVEVNEEGTEAAAASAATVVLR	iTRAQ8plex@N-term		0.00626499	2624.37	875.796	2624.36	875.794	3	16
217					2	99	VAFADGVFVDASLK	iTRAQ8plex@N-term; iTRAQ8plex(K)@14		-0.00917469	2046.15	683.058	2046.16	683.061	3	11
217					1.09152	98.23	ADTQPVDFQK	iTRAQ8plex@N-term; iTRAQ8plex(K)@10		-0.00251219	1755.96	586.327	1755.96	586.328	3	8
[truncated: 798 more rows]

## Sheet: Table S3
Supplementary Table S3. List of sorghum secreted proteins differentially expressed in response to combined osmotic and heat stress.
Prot. # = protein number. Ratio = the average fold-change (n = 4) in response to combined osmotic and heat stress treatment in relative to the control. A negative value indicates down-regulation
SD=Standard deviation of the fold-changes (n = 4). P-value= Probability value obtained from a Student’s t-test comparing the fold changes between the ABA treatments and the control (n = 4).
Prot.#	Accession	Name	Ratio	SD	p-value
241	C5WVD3	Uncharacterized protein OS=Sorghum bicolor OX=4558 GN=SORBI_3001G193500 PE=3 SV=1	3.98703	1.58044	0.00944321
191	A0A1Z5R476	Uncharacterized protein OS=Sorghum bicolor OX=4558 GN=SORBI_3009G183400 PE=3 SV=1	3.86801	0.838457	0.000810492
211	C5Y2R8	Uncharacterized protein OS=Sorghum bicolor OX=4558 GN=SORBI_3005G126200 PE=4 SV=1	3.80622	0.353523	8.45642e-06
357	C5XQS6	Uncharacterized protein OS=Sorghum bicolor OX=4558 GN=SORBI_3003G082600 PE=4 SV=1	3.67497	1.30528	0.00694057
299	C5XU04	Uncharacterized protein OS=Sorghum bicolor OX=4558 GN=SORBI_3004G167700 PE=4 SV=1	3.3002	1.72205	0.037697
289	A0A1B6QG28	Superoxide dismutase [Cu-Zn] OS=Sorghum bicolor OX=4558 GN=SORBI_3002G407900 PE=3 SV=1	3.25986	0.870208	0.00238852
38	C5XJT8	Uncharacterized protein OS=Sorghum bicolor OX=4558 GN=SORBI_3003G156400 PE=3 SV=1	2.93203	0.842485	0.00387974
656	C5Z4L3	Uncharacterized protein OS=Sorghum bicolor OX=4558 GN=SORBI_3010G166700 PE=4 SV=1	2.79669	1.17753	0.0293321
246	C5YVR0	Superoxide dismutase OS=Sorghum bicolor OX=4558 GN=SORBI_3009G093200 PE=3 SV=1	2.77639	0.0771144	1.27043e-06
232	C5XG67	Cysteine proteinase inhibitor OS=Sorghum bicolor OX=4558 GN=SORBI_3003G400400 PE=3 SV=1	2.75893	0.812814	0.00617029
476	A0A1B6QN96	Superoxide dismutase [Cu-Zn] OS=Sorghum bicolor OX=4558 GN=SORBI_3001G371900 PE=3 SV=1	2.69879	0.98593	0.0145906
30	C5XB39	Uncharacterized protein OS=Sorghum bicolor OX=4558 GN=SORBI_3002G055700 PE=4 SV=1	2.6888	0.619663	0.00195088
270	C5XG88	Small ubiquitin-related modifier OS=Sorghum bicolor OX=4558 GN=SORBI_3003G402600 PE=3 SV=1	2.68406	0.958717	0.016427
250	C5YYX3	Uncharacterized protein OS=Sorghum bicolor OX=4558 GN=SORBI_3009G017800 PE=4 SV=1	2.58362	0.265122	0.000125273
484	A0A1Z5RI82	Uncharacterized protein OS=Sorghum bicolor OX=4558 GN=SORBI_3005G082700 PE=4 SV=1	2.52088	0.504764	0.0101647
762	C5Z0K4	Uncharacterized protein OS=Sorghum bicolor OX=4558 GN=SORBI_3009G051600 PE=3 SV=1	2.22342	0.958259	0.0472485
219	C5XIY9	Dihydrolipoyl dehydrogenase OS=Sorghum bicolor OX=4558 GN=SORBI_3003G152900 PE=3 SV=1	2.19099	0.583517	0.0101687
61	A0A194YMV2	Phosphoglycerate kinase OS=Sorghum bicolor OX=4558 GN=SORBI_3004G055200 PE=3 SV=1	2.12003	0.346928	0.000955805
237	C5XHX2	Uncharacterized protein OS=Sorghum bicolor OX=4558 GN=SORBI_3003G427700 PE=3 SV=1	2.09474	0.538226	0.0116467
39	A0A1B6PQR2	Protein disulfide-isomerase OS=Sorghum bicolor OX=4558 GN=SORBI_3005G074400 PE=3 SV=1	2.07557	0.508495	0.00689173
161	A0A1B6Q537	Uncharacterized protein OS=Sorghum bicolor OX=4558 GN=SORBI_3003G244600 PE=3 SV=1	2.05797	0.562557	0.0102209
418	C5YW21	Malate dehydrogenase OS=Sorghum bicolor OX=4558 GN=SORBI_3009G240700 PE=3 SV=1	2.02076	0.618033	0.0375103
385	C5WYI7	Cyanate hydratase OS=Sorghum bicolor OX=4558 GN=CYN PE=3 SV=1	2.00201	0.650762	0.0343864
135	C5XN52	Uncharacterized protein OS=Sorghum bicolor OX=4558 GN=SORBI_3003G331700 PE=4 SV=1	1.99744	0.490989	0.00705981
15	C5Z6U2	Uncharacterized protein OS=Sorghum bicolor OX=4558 GN=SORBI_3010G210000 PE=4 SV=1	1.97325	0.347296	0.00334305
282	A0A1B6QA33	Uncharacterized protein OS=Sorghum bicolor OX=4558 GN=SORBI_3002G090500 PE=3 SV=1	1.96664	0.235873	0.000222835
221	C5Z0L0	Dihydrolipoyl dehydrogenase OS=Sorghum bicolor OX=4558 GN=SORBI_3009G052200 PE=3 SV=1	1.93901	0.741387	0.0491383
359	A0A1Z5RIL8	Dirigent protein OS=Sorghum bicolor OX=4558 GN=SORBI_3005G101700 PE=3 SV=1	1.93506	0.325667	0.00353318
298	C5YBF0	Uncharacterized protein OS=Sorghum bicolor OX=4558 GN=SORBI_3006G132500 PE=4 SV=1	1.89736	0.465993	0.0144167
393	A0A1B6Q818	Uncharacterized protein OS=Sorghum bicolor OX=4558 GN=SORBI_3003G416300 PE=3 SV=1	1.89155	0.385974	0.00412336
264	C5XCE2	Uncharacterized protein OS=Sorghum bicolor OX=4558 GN=SORBI_3002G351400 PE=4 SV=1	1.78262	0.404362	0.0106783
260	C5XG44	Uncharacterized protein OS=Sorghum bicolor OX=4558 GN=SORBI_3003G254300 PE=4 SV=1	1.78073	0.451606	0.0255375
171	C5WYF2	Malate dehydrogenase OS=Sorghum bicolor OX=4558 GN=SORBI_3001G219300 PE=3 SV=1	1.73231	0.422552	0.0162696
651	C5YXM3	Uncharacterized protein OS=Sorghum bicolor OX=4558 GN=SORBI_3009G130000 PE=4 SV=1	1.7264	0.230045	0.0156486
414	C5YXM1	Uncharacterized protein OS=Sorghum bicolor OX=4558 GN=SORBI_3009G129800 PE=4 SV=1	1.72162	0.342292	0.00863897
108	A0A1B6Q6M7	Cysteine proteinase inhibitor OS=Sorghum bicolor OX=4558 GN=SORBI_3003G327700 PE=3 SV=1	1.71112	0.405523	0.023936
98	|A0A1B6QE21	UTP--glucose-1-phosphate uridylyltransferase OS=Sorghum bicolor OX=4558 GN=SORBI_3002G291200 PE=3 SV=1	1.62137	0.159147	0.000356195
212	A0A194YM75	Uncharacterized protein OS=Sorghum bicolor OX=4558 GN=SORBI_3004G011700 PE=3 SV=1	1.60666	0.245606	0.0145688
90	C5YBE8	Uncharacterized protein OS=Sorghum bicolor OX=4558 GN=SORBI_3006G132300 PE=4 SV=1	1.59162	0.24627	0.0194507
273	A0A1B6Q670	Aspartate aminotransferase OS=Sorghum bicolor OX=4558 GN=SORBI_3003G303300 PE=4 SV=1	1.54581	0.340184	0.020468
295	C5XL53	Uncharacterized protein (Fragment) OS=Sorghum bicolor OX=4558 GN=SORBI_3003G024000 PE=4 SV=2	1.5375	0.303459	0.0141492
107	C5WRH5	Nucleoside diphosphate kinase OS=Sorghum bicolor OX=4558 GN=SORBI_3001G295200 PE=3 SV=1	1.52935	0.300249	0.0339721
155	A0A194YQ33	Uncharacterized protein OS=Sorghum bicolor OX=4558 GN=SORBI_3004G166700 PE=3 SV=1	1.44704	0.209856	0.0166373
53	A0A1B6Q838	Uncharacterized protein OS=Sorghum bicolor OX=4558 GN=SORBI_3003G422200 PE=3 SV=1	1.43042	0.175624	0.0396015
321	C5YCI1	Uncharacterized protein OS=Sorghum bicolor OX=4558 GN=SORBI_3006G154300 PE=4 SV=1	1.41924	0.158737	0.035682
162	A0A1B6PEH1	Uncharacterized protein OS=Sorghum bicolor OX=4558 GN=SORBI_3008G184400 PE=3 SV=1	1.40941	0.139358	0.0117427
50	C5XB38	Uncharacterized protein OS=Sorghum bicolor OX=4558 GN=SORBI_3002G055600 PE=4 SV=1	1.40567	0.166553	0.00514405
48	A0A1B6QI05	Uncharacterized protein OS=Sorghum bicolor OX=4558 GN=SORBI_3001G089100 PE=4 SV=1	1.40531	0.219932	0.0214601
102	C5X040	Peroxidase OS=Sorghum bicolor OX=4558 GN=SORBI_3001G080300 PE=3 SV=1	1.40287	0.266343	0.0331917
154	C5XCI9	Uncharacterized protein OS=Sorghum bicolor OX=4558 GN=SORBI_3002G068000 PE=4 SV=1	1.39207	0.214467	0.0189819
469	A0A194YGY2	Uncharacterized protein OS=Sorghum bicolor OX=4558 GN=SORBI_3010G027000 PE=3 SV=1	1.39195	0.173806	0.0325258
130	C5X0X1	Peroxidase OS=Sorghum bicolor OX=4558 GN=SORBI_3001G528100 PE=3 SV=1	1.29441	0.106905	0.0116563
59	C5X4N0	Uncharacterized protein OS=Sorghum bicolor OX=4558 GN=SORBI_3002G255600 PE=3 SV=1	1.25545	0.175745	0.0411043
305	C5YSN7	Beta-galactosidase OS=Sorghum bicolor OX=4558 GN=SORBI_3008G052200 PE=3 SV=1	1.25336	0.125634	0.0251184
25	C5Z484	Uncharacterized protein OS=Sorghum bicolor OX=4558 GN=SORBI_3010G163000 PE=3 SV=1	1.23732	0.067538	0.012153
626	A0A1B6PA25	Uncharacterized protein OS=Sorghum bicolor OX=4558 GN=SORBI_3009G234800 PE=3 SV=1	-1.33343	0.13018	0.0350097
28	C5Z240	Uncharacterized protein OS=Sorghum bicolor OX=4558 GN=SORBI_3010G003100 PE=4 SV=1	-1.33654	0.141385	0.0419158
8	A0A1B6QHZ6	Uncharacterized protein OS=Sorghum bicolor OX=4558 GN=SORBI_3001G089000 PE=4 SV=1	-1.33685	0.113374	0.00633
55	C5X9Y2	Uncharacterized protein OS=Sorghum bicolor OX=4558 GN=SORBI_3002G314800 PE=4 SV=1	-1.34014	0.120963	0.0360586
1	C5Y8G7	Uncharacterized protein OS=Sorghum bicolor OX=4558 GN=SORBI_3005G224500 PE=3 SV=1	-1.35079	0.0492698	0.0347454
69	C5Y9T3	Aldose 1-epimerase OS=Sorghum bicolor OX=4558 GN=SORBI_3006G105200 PE=3 SV=1	-1.35791	0.0739078	0.00842651
106	C5XV25	Uncharacterized protein OS=Sorghum bicolor OX=4558 GN=SORBI_3004G333600 PE=4 SV=1	-1.36597	0.0747163	0.0393597
92	A0A1Z5RC44	Uncharacterized protein OS=Sorghum bicolor OX=4558 GN=SORBI_3007G213300 PE=4 SV=1	-1.36711	0.177614	0.0402836
33	C5YBE9	Uncharacterized protein OS=Sorghum bicolor OX=4558 GN=SORBI_3006G132400 PE=4 SV=1	-1.37213	0.138252	0.049386
119	C5XQP2	Uncharacterized protein OS=Sorghum bicolor OX=4558 GN=SORBI_3003G078400 PE=3 SV=1	-1.38642	0.0248883	0.00816648
192	C5YHR8	Peroxidase OS=Sorghum bicolor OX=4558 GN=SORBI_3007G192300 PE=3 SV=1	-1.40084	0.059372	0.00356104
2	C5XYP5	Uncharacterized protein OS=Sorghum bicolor OX=4558 GN=SORBI_3004G233700 PE=4 SV=1	-1.41229	0.0483052	0.00330862
76	C5XIY1	Peroxidase OS=Sorghum bicolor OX=4558 GN=SORBI_3003G152100 PE=3 SV=1	-1.41596	0.0634052	0.0174871
151	A0A1B6PEZ5	Uncharacterized protein OS=Sorghum bicolor OX=4558 GN=SORBI_3007G014700 PE=4 SV=1	-1.42794	0.233249	0.0499221
23	C5XX52	Glyceraldehyde-3-phosphate dehydrogenase OS=Sorghum bicolor OX=4558 GN=SORBI_3004G205100 PE=3 SV=1	-1.46818	0.124369	0.00361796
257	C5Z861	Uncharacterized protein OS=Sorghum bicolor OX=4558 GN=SORBI_3010G231900 PE=4 SV=1	-1.47611	0.0750486	0.00478719
13	A0A1B6QIM7	Uncharacterized protein OS=Sorghum bicolor OX=4558 GN=SORBI_3001G123300 PE=3 SV=1	-1.487	0.105242	0.0140574
16	C5XKE9	Endoglucanase OS=Sorghum bicolor OX=4558 GN=SORBI_3003G015700 PE=3 SV=1	-1.51447	0.138312	0.0105565
342	C5XYB4	Uncharacterized protein OS=Sorghum bicolor OX=4558 GN=SORBI_3004G229300 PE=4 SV=1	-1.55227	0.131499	0.0235954
234	C5XIT5	Pectinesterase OS=Sorghum bicolor OX=4558 GN=SORBI_3003G148300 PE=4 SV=1	-1.56153	0.0804147	0.00740226
36	C5Z8N0	Uncharacterized protein OS=Sorghum bicolor OX=4558 GN=SORBI_3010G118900 PE=4 SV=1	-1.56897	0.133429	0.00797471
144	C5YQ75	Peroxidase OS=Sorghum bicolor OX=4558 GN=SORBI_3008G010500 PE=3 SV=1	-1.57176	0.0645517	0.00114214
740	C5YQ75	Peroxidase OS=Sorghum bicolor OX=4558 GN=SORBI_3008G010500 PE=3 SV=1	-1.57176	0.0645517	0.00114214
22	C5Y675	Uncharacterized protein OS=Sorghum bicolor OX=4558 GN=SORBI_3005G064200 PE=3 SV=2	-1.58837	0.0390017	0.00258212
175	C5X780	Uncharacterized protein OS=Sorghum bicolor OX=4558 GN=SORBI_3002G007200 PE=4 SV=1	-1.6066	0.118142	0.026432
215	|C5YZJ2	Peroxidase OS=Sorghum bicolor OX=4558 GN=SORBI_3009G033400 PE=3 SV=1	-1.61436	0.21067	0.0392936
71	A0A1W0W7I8	Peroxidase OS=Sorghum bicolor OX=4558 GN=SORBI_3002G391900 PE=3 SV=1	-1.62031	0.135678	0.0336028
3	A0A1W0W7T8	Peroxidase OS=Sorghum bicolor OX=4558 GN=SORBI_3002G416600 PE=3 SV=1	-1.6333	0.109441	0.0137241
9	A0A1B6PKE9	Uncharacterized protein OS=Sorghum bicolor OX=4558 GN=SORBI_3006G056300 PE=3 SV=1	-1.64589	0.141093	0.0184623
126	C5Z6Y0	Uncharacterized protein OS=Sorghum bicolor OX=4558 GN=SORBI_3010G088700 PE=4 SV=1	-1.65698	0.0705214	0.00111466
40	C5XQ74	Uncharacterized protein OS=Sorghum bicolor OX=4558 GN=SORBI_3003G208800 PE=3 SV=2	-1.66199	0.0978414	0.00242804
7	C5Y360	Peroxidase OS=Sorghum bicolor OX=4558 GN=SORBI_3005G011300 PE=3 SV=1	-1.67794	0.11924	0.019141
67	A0A1W0W3H0	Alpha-galactosidase OS=Sorghum bicolor OX=4558 GN=SORBI_3002G123100 PE=3 SV=1	-1.68987	0.0185557	0.00301767
420	C5Z0N8	Peroxidase OS=Sorghum bicolor OX=4558 GN=SORBI_3009G055100 PE=3 SV=1	-1.73742	0.231997	0.0311491
12	C5Z475	Peroxidase OS=Sorghum bicolor OX=4558 GN=SORBI_3010G162000 PE=3 SV=1	-1.73791	0.084273	0.0295246
21	C5WYQ4	Peroxidase OS=Sorghum bicolor OX=4558 GN=SORBI_3001G360400 PE=3 SV=1	-1.81279	0.0928353	0.00137507
60	A0A1B6PLT5	Uncharacterized protein OS=Sorghum bicolor OX=4558 GN=SORBI_3006G133000 PE=4 SV=1	-1.81705	0.0540732	0.0125189
91	C5Z469	Peroxidase OS=Sorghum bicolor OX=4558 GN=SORBI_3010G161600 PE=3 SV=1	-1.8228	0.145893	0.0190359
184	C6JSB7	Peroxidase OS=Sorghum bicolor OX=4558 GN=Sb0246s002010 PE=3 SV=1	-1.82475	0.0614438	0.0215
41	C5WXC7	Alpha-galactosidase OS=Sorghum bicolor OX=4558 GN=SORBI_3001G208100 PE=3 SV=1	-1.83302	0.0616018	0.00189046
72	C5X3T4	Uncharacterized protein OS=Sorghum bicolor OX=4558 GN=SORBI_3002G243000 PE=3 SV=1	-1.84342	0.0798716	3.09149e-05
332	C5WPY7	Uncharacterized protein OS=Sorghum bicolor OX=4558 GN=SORBI_3001G277500 PE=4 SV=2	-1.8456	0.11294	0.00212526
173	C5XYY5	Peroxidase OS=Sorghum bicolor OX=4558 GN=SORBI_3004G105100 PE=3 SV=1	-1.86939	0.269459	0.0380345
88	C5Z8T4	Xyloglucan endotransglucosylase/hydrolase OS=Sorghum bicolor OX=4558 GN=SORBI_3010G246600 PE=3 SV=1	-1.93769	0.0761066	0.0308177
137	A0A1W0VY92	Uncharacterized protein OS=Sorghum bicolor OX=4558 GN=SORBI_3003G205900 PE=4 SV=1	-1.99228	0.0455533	0.00730096
363	A0A1B6P6G7	Uncharacterized protein OS=Sorghum bicolor OX=4558 GN=SORBI_3009G034700 PE=3 SV=1	-2.00338	0.12997	0.00705344
43	A0A1Z5R915	Purple acid phosphatase OS=Sorghum bicolor OX=4558 GN=SORBI_3007G091100 PE=3 SV=1	-2.04316	0.0494514	0.0065283
138	A0A1B6QGB6	Peroxidase OS=Sorghum bicolor OX=4558 GN=SORBI_3002G416800 PE=3 SV=1	-2.06548	0.079725	0.0227027
113	C5X3C6	Peroxidase OS=Sorghum bicolor OX=4558 GN=SORBI_3002G391800 PE=3 SV=1	-2.0933	0.0875057	0.00144934
156	C5XT36	Endoglucanase OS=Sorghum bicolor OX=4558 GN=Sb24P17cg_130 PE=3 SV=1	-2.11054	0.138731	0.00798599
186	C5XRX3	Uncharacterized protein OS=Sorghum bicolor OX=4558 GN=SORBI_3004G294500 PE=3 SV=1	-2.17338	0.161693	0.019836
54	A0A1B6QFT1	Peroxidase OS=Sorghum bicolor OX=4558 GN=SORBI_3002G392000 PE=3 SV=1	-2.23744	0.0898689	0.00025736
84	C5X3C1	Peroxidase OS=Sorghum bicolor OX=4558 GN=SORBI_3002G391300 PE=3 SV=1	-2.246	0.087981	0.0096351
231	A0A194YIA9	Uncharacterized protein OS=Sorghum bicolor OX=4558 GN=SORBI_3010G044500 PE=4 SV=1	-2.40401	0.0918814	0.0302982
158	C5X4M5	Uncharacterized protein OS=Sorghum bicolor OX=4558 GN=SORBI_3002G255000 PE=4 SV=1	-2.45437	0.129597	0.00146021
29	C5X5K6	Peroxidase OS=Sorghum bicolor OX=4558 GN=SORBI_3002G416700 PE=3 SV=1	-2.49239	0.0836937	1.92564e-05
331	C5WRK4	Uncharacterized protein OS=Sorghum bicolor OX=4558 GN=SORBI_3001G440900 PE=4 SV=1	-2.49352	0.236598	0.0327897
308	C5Z4E5	Uncharacterized protein OS=Sorghum bicolor OX=4558 GN=SORBI_3010G044900 PE=4 SV=1	-2.77405	0.132038	0.000364221
57	C5XL59	Peroxidase OS=Sorghum bicolor OX=4558 GN=SORBI_3003G024700 PE=3 SV=2	-2.93045	0.0694064	0.00162229
255	C5XYB7	Uncharacterized protein OS=Sorghum bicolor OX=4558 GN=SORBI_3004G229500 PE=4 SV=1	-3.58919	0.0973409	0.0167114
26	C5XBP7	Uncharacterized protein OS=Sorghum bicolor OX=4558 GN=SORBI_3002G343600 PE=4 SV=1	-3.69685	0.0586368	3.06473e-05
349	A0A1Z5SAM0	Uncharacterized protein OS=Sorghum bicolor OX=4558 GN=SORBI_3001G449700 PE=4 SV=1	-4.42949	0.334529	0.0432396
